# Supplementary material for: Identification of microtubule-associated biomarkers in diffuse large B-cell lymphoma and prognosis prediction
Source: Front Genet. 2023 Jan 24;13:1092678. doi: 10.3389/fgene.2022.1092678 (PMC9902697; doi:10.3389/fgene.2022.1092678)
Supplement: Supplementary file 1 [file Table2.XLSX]

## Sheet: All result
gene	p.value	HR	lower	upper	HR (95% CI for HR)
AAAS	0.012	1.3	1.1	1.6	1.3 (1.1-1.6)
ABCA2	0.74	1	0.87	1.2	1 (0.87-1.2)
ABCA3	0.045	0.89	0.79	1	0.89 (0.79-1)
ABCA4	0.15	1.1	0.96	1.3	1.1 (0.96-1.3)
ABCA5	0.46	0.93	0.75	1.1	0.93 (0.75-1.1)
ABCB6	0.0035	1.3	1.1	1.5	1.3 (1.1-1.5)
ABHD2	0.19	0.83	0.62	1.1	0.83 (0.62-1.1)
ABHD6	0.18	1.2	0.93	1.5	1.2 (0.93-1.5)
ABI2	0.00022	0.56	0.41	0.76	0.56 (0.41-0.76)
ABL1	0.00013	1.5	1.2	1.8	1.5 (1.2-1.8)
ACADS	0.018	1.3	1	1.6	1.3 (1-1.6)
ACE	0.089	1.1	0.99	1.2	1.1 (0.99-1.2)
ACTN4	0.19	1.1	0.95	1.3	1.1 (0.95-1.3)
ACTR1A	0.36	1.2	0.82	1.7	1.2 (0.82-1.7)
ACTR1B	0.16	1.2	0.91	1.7	1.2 (0.91-1.7)
ACTR8	0.055	1.4	0.99	2	1.4 (0.99-2)
ADAM30	0.26	0.93	0.81	1.1	0.93 (0.81-1.1)
ADNP	0.6	0.9	0.6	1.3	0.9 (0.6-1.3)
AGBL2	0.27	1.1	0.94	1.2	1.1 (0.94-1.2)
AGBL4	0.097	0.89	0.78	1	0.89 (0.78-1)
AHI1	0.23	0.87	0.69	1.1	0.87 (0.69-1.1)
AJUBA	0.48	1.1	0.86	1.4	1.1 (0.86-1.4)
AK1	0.22	1.1	0.94	1.3	1.1 (0.94-1.3)
AK2	0.51	1.1	0.83	1.5	1.1 (0.83-1.5)
AK5	0.032	0.85	0.73	0.99	0.85 (0.73-0.99)
AK6	0.02	0.76	0.6	0.96	0.76 (0.6-0.96)
AK8	0.37	0.92	0.78	1.1	0.92 (0.78-1.1)
AKAP11	0.17	1.2	0.92	1.6	1.2 (0.92-1.6)
AKAP3	0.012	1.3	1.1	1.6	1.3 (1.1-1.6)
AKAP4	0.39	0.95	0.85	1.1	0.95 (0.85-1.1)
AKAP9	0.079	0.74	0.53	1	0.74 (0.53-1)
AKNA	0.86	0.98	0.8	1.2	0.98 (0.8-1.2)
AKT1	0.012	1.2	1	1.5	1.2 (1-1.5)
ALDOB	0.038	1.2	1	1.3	1.2 (1-1.3)
ALMS1	0.13	1.2	0.94	1.6	1.2 (0.94-1.6)
ALPK1	0.00033	0.72	0.6	0.86	0.72 (0.6-0.86)
ALS2	0.0054	1.8	1.2	2.8	1.8 (1.2-2.8)
ANK1	0.54	0.93	0.73	1.2	0.93 (0.73-1.2)
ANK2	0.011	0.8	0.68	0.95	0.8 (0.68-0.95)
ANK3	0.0049	0.8	0.69	0.93	0.8 (0.69-0.93)
ANKRD13A	0.023	0.79	0.65	0.97	0.79 (0.65-0.97)
ANKRD13B	1e-07	1.8	1.5	2.3	1.8 (1.5-2.3)
ANKRD13D	0.0082	1.3	1.1	1.7	1.3 (1.1-1.7)
ANKRD26	0.026	0.76	0.59	0.97	0.76 (0.59-0.97)
ANKRD27	0.17	1.3	0.9	1.9	1.3 (0.9-1.9)
ANKRD53	0.028	1.2	1	1.3	1.2 (1-1.3)
ANKRD7	0.011	0.9	0.83	0.98	0.9 (0.83-0.98)
ANKS1B	0.75	0.98	0.84	1.1	0.98 (0.84-1.1)
ANXA2	0.59	0.93	0.72	1.2	0.93 (0.72-1.2)
ANXA6	0.078	1.2	0.98	1.4	1.2 (0.98-1.4)
AP1AR	0.5	1.1	0.86	1.4	1.1 (0.86-1.4)
AP3B1	6.4e-05	1.5	1.2	1.8	1.5 (1.2-1.8)
AP3B2	0.37	1.1	0.92	1.2	1.1 (0.92-1.2)
AP3D1	0.00017	1.8	1.3	2.5	1.8 (1.3-2.5)
AP3M1	0.0018	1.8	1.2	2.6	1.8 (1.2-2.6)
AP3M2	0.055	1.2	1	1.5	1.2 (1-1.5)
AP3S1	0.045	0.73	0.54	0.99	0.73 (0.54-0.99)
AP5B1	0.33	1.1	0.92	1.3	1.1 (0.92-1.3)
AP5M1	0.019	0.66	0.46	0.93	0.66 (0.46-0.93)
AP5S1	0.27	1.2	0.85	1.8	1.2 (0.85-1.8)
APC	0.23	0.83	0.61	1.1	0.83 (0.61-1.1)
APC2	0.37	1.1	0.91	1.3	1.1 (0.91-1.3)
APEX1	0.034	1.5	1	2.2	1.5 (1-2.2)
APOA5	0.016	1.2	1	1.5	1.2 (1-1.5)
APPL1	0.0026	0.71	0.56	0.89	0.71 (0.56-0.89)
ARFGEF2	0.09	0.73	0.5	1.1	0.73 (0.5-1.1)
ARHGAP18	0.00012	0.75	0.64	0.87	0.75 (0.64-0.87)
ARHGAP35	0.46	0.9	0.68	1.2	0.9 (0.68-1.2)
ARHGEF10	0.0048	0.74	0.6	0.91	0.74 (0.6-0.91)
ARHGEF2	0.39	1.1	0.86	1.5	1.1 (0.86-1.5)
ARHGEF7	0.41	0.91	0.72	1.1	0.91 (0.72-1.1)
ARL2	0.0001	1.7	1.3	2.3	1.7 (1.3-2.3)
ARL2BP	0.0013	0.62	0.46	0.83	0.62 (0.46-0.83)
ARL3	0.0079	0.75	0.61	0.93	0.75 (0.61-0.93)
ARL4C	0.057	0.85	0.71	1	0.85 (0.71-1)
ARL6	0.028	0.77	0.61	0.97	0.77 (0.61-0.97)
ARL8A	0.0056	1.2	1.1	1.5	1.2 (1.1-1.5)
ARL8B	0.26	0.77	0.49	1.2	0.77 (0.49-1.2)
ARMC9	0.015	0.76	0.61	0.95	0.76 (0.61-0.95)
ARR3	0.015	1.2	1	1.3	1.2 (1-1.3)
ASPM	0.19	0.88	0.73	1.1	0.88 (0.73-1.1)
ASTN2	0.29	1.1	0.93	1.3	1.1 (0.93-1.3)
ATAT1	0.002	1.3	1.1	1.5	1.3 (1.1-1.5)
ATF4	3.4e-06	2.3	1.6	3.3	2.3 (1.6-3.3)
ATF5	0.028	1.1	1	1.3	1.1 (1-1.3)
ATG16L1	0.071	1.3	0.98	1.6	1.3 (0.98-1.6)
ATG9A	0.68	0.95	0.74	1.2	0.95 (0.74-1.2)
ATM	0.44	1.1	0.86	1.4	1.1 (0.86-1.4)
ATMIN	0.0066	0.66	0.49	0.89	0.66 (0.49-0.89)
ATP10B	0.71	1	0.88	1.2	1 (0.88-1.2)
ATP13A2	2.5e-06	1.4	1.2	1.7	1.4 (1.2-1.7)
ATP13A3	0.0056	1.4	1.1	1.7	1.4 (1.1-1.7)
ATP13A4	0.039	1.2	1	1.5	1.2 (1-1.5)
ATP1A1	0.00031	1.5	1.2	1.9	1.5 (1.2-1.9)
ATP1A4	0.0068	0.78	0.64	0.93	0.78 (0.64-0.93)
ATP1B1	0.0023	0.84	0.75	0.94	0.84 (0.75-0.94)
ATP1B3	1.4e-06	2.1	1.6	2.9	2.1 (1.6-2.9)
ATP2B4	0.48	0.92	0.74	1.2	0.92 (0.74-1.2)
ATP6V0D1	0.46	0.88	0.62	1.2	0.88 (0.62-1.2)
ATP6V1D	0.0069	0.57	0.38	0.86	0.57 (0.38-0.86)
ATP7A	4.4e-06	0.57	0.44	0.72	0.57 (0.44-0.72)
ATP7B	0.093	1.2	0.98	1.4	1.2 (0.98-1.4)
ATXN7	0.25	1.1	0.91	1.5	1.1 (0.91-1.5)
AUNIP	0.0045	1.5	1.1	1.9	1.5 (1.1-1.9)
AURKA	0.77	1	0.83	1.3	1 (0.83-1.3)
AURKB	0.45	1.1	0.9	1.3	1.1 (0.9-1.3)
AURKC	0.58	0.96	0.82	1.1	0.96 (0.82-1.1)
AXIN2	0.52	0.94	0.78	1.1	0.94 (0.78-1.1)
B9D1	0.05	1.2	1	1.4	1.2 (1-1.4)
B9D2	0.23	0.92	0.81	1.1	0.92 (0.81-1.1)
BACE1	0.028	0.76	0.6	0.97	0.76 (0.6-0.97)
BAIAP2	0.013	1.4	1.1	1.8	1.4 (1.1-1.8)
BAIAP3	0.048	1.1	1	1.3	1.1 (1-1.3)
BBS1	0.93	1	0.74	1.4	1 (0.74-1.4)
BBS2	0.91	1	0.7	1.5	1 (0.7-1.5)
BBS4	0.021	0.73	0.56	0.95	0.73 (0.56-0.95)
BBS5	0.1	0.9	0.8	1	0.9 (0.8-1)
BBS7	0.0066	0.74	0.59	0.92	0.74 (0.59-0.92)
BBS9	0.86	0.98	0.78	1.2	0.98 (0.78-1.2)
BCAS2	0.025	0.72	0.54	0.96	0.72 (0.54-0.96)
BCAS3	0.00027	0.75	0.64	0.87	0.75 (0.64-0.87)
BCCIP	0.59	1.1	0.8	1.5	1.1 (0.8-1.5)
BCL10	0.025	0.72	0.54	0.96	0.72 (0.54-0.96)
BCL2L1	0.5	1.1	0.89	1.3	1.1 (0.89-1.3)
BEX4	0.0017	0.79	0.69	0.92	0.79 (0.69-0.92)
BICD1	0.13	0.86	0.71	1	0.86 (0.71-1)
BICD2	0.5	1.1	0.83	1.5	1.1 (0.83-1.5)
BIN3	0.79	1	0.74	1.5	1 (0.74-1.5)
BIRC5	0.26	0.91	0.76	1.1	0.91 (0.76-1.1)
BIRC6	0.78	0.95	0.66	1.4	0.95 (0.66-1.4)
BIRC7	0.045	1.2	1	1.5	1.2 (1-1.5)
BLOC1S1	0.022	0.67	0.48	0.95	0.67 (0.48-0.95)
BLOC1S2	0.00084	0.64	0.49	0.83	0.64 (0.49-0.83)
BLOC1S3	0.053	1.4	1	1.9	1.4 (1-1.9)
BLOC1S4	0.37	0.86	0.62	1.2	0.86 (0.62-1.2)
BLOC1S6	0.065	0.78	0.6	1	0.78 (0.6-1)
BOD1	0.94	0.99	0.71	1.4	0.99 (0.71-1.4)
BOD1L1	0.087	1.2	0.97	1.5	1.2 (0.97-1.5)
BOD1L2	0.68	1	0.9	1.2	1 (0.9-1.2)
BORA	0.63	0.94	0.71	1.2	0.94 (0.71-1.2)
BRCA1	0.012	1.3	1.1	1.5	1.3 (1.1-1.5)
BRCA2	0.79	1	0.82	1.3	1 (0.82-1.3)
BRCC3	0.004	0.66	0.49	0.87	0.66 (0.49-0.87)
BRSK1	0.0045	1.2	1.1	1.4	1.2 (1.1-1.4)
BRSK2	0.93	0.99	0.86	1.1	0.99 (0.86-1.1)
BSG	3.2e-05	1.5	1.2	1.8	1.5 (1.2-1.8)
BST2	0.022	1.2	1	1.5	1.2 (1-1.5)
BUB1B	0.058	1.2	0.99	1.5	1.2 (0.99-1.5)
C10orf90	0.037	1.3	1	1.6	1.3 (1-1.6)
C11orf97	0.55	1.1	0.84	1.4	1.1 (0.84-1.4)
C1orf115	0.46	0.96	0.85	1.1	0.96 (0.85-1.1)
C2CD3	0.82	1	0.78	1.4	1 (0.78-1.4)
C2CD5	0.22	1.2	0.88	1.7	1.2 (0.88-1.7)
C4orf47	0.0055	0.85	0.75	0.95	0.85 (0.75-0.95)
C5orf49	0.95	1	0.9	1.1	1 (0.9-1.1)
C7orf31	0.4	0.91	0.73	1.1	0.91 (0.73-1.1)
C9orf24	0.6	0.97	0.86	1.1	0.97 (0.86-1.1)
CABS1	0.64	1	0.9	1.2	1 (0.9-1.2)
CABYR	0.069	1.2	0.98	1.5	1.2 (0.98-1.5)
CACNA1F	0.011	1.3	1.1	1.5	1.3 (1.1-1.5)
CALM1	0.13	0.88	0.75	1	0.88 (0.75-1)
CALY	0.035	1.1	1	1.3	1.1 (1-1.3)
CAMK2B	0.48	0.93	0.77	1.1	0.93 (0.77-1.1)
CAMK2N2	0.00052	1.5	1.2	1.8	1.5 (1.2-1.8)
CAMSAP1	0.72	1.1	0.73	1.6	1.1 (0.73-1.6)
CAMSAP2	0.002	0.74	0.61	0.9	0.74 (0.61-0.9)
CAMSAP3	0.69	1	0.9	1.2	1 (0.9-1.2)
CAPG	0.0041	0.82	0.71	0.94	0.82 (0.71-0.94)
CAPN6	0.63	1	0.92	1.2	1 (0.92-1.2)
CAPN7	0.02	0.72	0.55	0.95	0.72 (0.55-0.95)
CAPRIN2	0.035	1.2	1	1.5	1.2 (1-1.5)
CAPZB	1	1	0.74	1.4	1 (0.74-1.4)
CATSPER1	0.074	0.89	0.79	1	0.89 (0.79-1)
CATSPERB	0.9	1	0.83	1.2	1 (0.83-1.2)
CATSPERD	0.014	0.86	0.77	0.97	0.86 (0.77-0.97)
CATSPERG	0.45	1.1	0.91	1.2	1.1 (0.91-1.2)
CAV3	0.42	1	0.93	1.2	1 (0.93-1.2)
CBY1	0.1	1.2	0.96	1.6	1.2 (0.96-1.6)
CC2D1A	0.00054	1.5	1.2	2	1.5 (1.2-2)
CCDC102B	0.019	0.89	0.81	0.98	0.89 (0.81-0.98)
CCDC113	0.071	1.1	0.99	1.3	1.1 (0.99-1.3)
CCDC116	0.0028	1.3	1.1	1.5	1.3 (1.1-1.5)
CCDC120	0.41	0.95	0.83	1.1	0.95 (0.83-1.1)
CCDC124	0.79	1	0.83	1.3	1 (0.83-1.3)
CCDC13	0.0023	1.5	1.1	1.9	1.5 (1.1-1.9)
CCDC14	6.1e-06	1.5	1.3	1.9	1.5 (1.3-1.9)
CCDC141	0.028	0.88	0.78	0.99	0.88 (0.78-0.99)
CCDC146	0.56	1.1	0.86	1.3	1.1 (0.86-1.3)
CCDC15	0.00044	0.72	0.6	0.87	0.72 (0.6-0.87)
CCDC170	0.2	0.92	0.81	1	0.92 (0.81-1)
CCDC172	0.94	1	0.87	1.1	1 (0.87-1.1)
CCDC178	0.23	1.1	0.96	1.2	1.1 (0.96-1.2)
CCDC181	0.67	1	0.86	1.3	1 (0.86-1.3)
CCDC186	7.5e-05	0.67	0.55	0.82	0.67 (0.55-0.82)
CCDC28B	0.0015	0.75	0.62	0.89	0.75 (0.62-0.89)
CCDC38	0.013	1.2	1	1.5	1.2 (1-1.5)
CCDC40	0.1	1.3	0.94	1.9	1.3 (0.94-1.9)
CCDC57	0.12	0.81	0.63	1.1	0.81 (0.63-1.1)
CCDC61	0.35	1.1	0.89	1.4	1.1 (0.89-1.4)
CCDC65	0.36	0.92	0.78	1.1	0.92 (0.78-1.1)
CCDC66	0.99	1	0.73	1.4	1 (0.73-1.4)
CCDC68	0.52	0.97	0.89	1.1	0.97 (0.89-1.1)
CCDC77	0.00019	1.7	1.3	2.3	1.7 (1.3-2.3)
CCDC78	1.6e-05	1.3	1.2	1.5	1.3 (1.2-1.5)
CCDC8	0.33	0.91	0.75	1.1	0.91 (0.75-1.1)
CCDC81	0.91	0.99	0.88	1.1	0.99 (0.88-1.1)
CCDC85B	5.2e-07	1.6	1.3	1.9	1.6 (1.3-1.9)
CCDC88A	0.39	0.94	0.82	1.1	0.94 (0.82-1.1)
CCDC88B	0.066	1.2	0.99	1.4	1.2 (0.99-1.4)
CCDC88C	0.00017	1.4	1.2	1.6	1.4 (1.2-1.6)
CCDC92	0.39	0.91	0.73	1.1	0.91 (0.73-1.1)
CCDC96	0.22	1.1	0.94	1.3	1.1 (0.94-1.3)
CCHCR1	0.0022	1.4	1.1	1.7	1.4 (1.1-1.7)
CCNB1	0.26	0.9	0.75	1.1	0.9 (0.75-1.1)
CCNB2	0.28	1.1	0.91	1.4	1.1 (0.91-1.4)
CCNB3	0.95	1	0.84	1.2	1 (0.84-1.2)
CCNE1	2.5e-06	1.6	1.3	1.9	1.6 (1.3-1.9)
CCNE2	0.0084	0.82	0.7	0.95	0.82 (0.7-0.95)
CCNF	0.51	1.1	0.85	1.4	1.1 (0.85-1.4)
CCNJ	0.074	1.4	0.97	2	1.4 (0.97-2)
CCNJL	0.77	1	0.9	1.1	1 (0.9-1.1)
CCNL1	0.00078	1.4	1.2	1.8	1.4 (1.2-1.8)
CCNL2	0.00076	1.4	1.1	1.7	1.4 (1.1-1.7)
CCP110	0.8	1	0.78	1.4	1 (0.78-1.4)
CCR6	0.3	0.96	0.88	1	0.96 (0.88-1)
CCSAP	0.00019	0.67	0.55	0.83	0.67 (0.55-0.83)
CCT4	0.025	1.4	1	2	1.4 (1-2)
CCT5	0.0028	1.6	1.2	2.2	1.6 (1.2-2.2)
CCT8	0.45	1.2	0.76	1.9	1.2 (0.76-1.9)
CCZ1	0.015	1.3	1.1	1.7	1.3 (1.1-1.7)
CCZ1B	0.29	1.1	0.91	1.4	1.1 (0.91-1.4)
CD1E	1e-05	0.75	0.65	0.85	0.75 (0.65-0.85)
CD2AP	0.63	0.95	0.76	1.2	0.95 (0.76-1.2)
CD300LG	3.1e-06	1.6	1.3	2	1.6 (1.3-2)
CD52	0.00031	0.76	0.65	0.88	0.76 (0.65-0.88)
CD63	0.49	1.1	0.84	1.5	1.1 (0.84-1.5)
CD74	0.58	0.92	0.69	1.2	0.92 (0.69-1.2)
CD79A	0.056	1.1	1	1.3	1.1 (1-1.3)
CD86	6.4e-05	0.75	0.65	0.86	0.75 (0.65-0.86)
CDC14A	0.15	0.82	0.62	1.1	0.82 (0.62-1.1)
CDC14B	0.41	0.89	0.68	1.2	0.89 (0.68-1.2)
CDC14C	0.98	1	0.91	1.1	1 (0.91-1.1)
CDC16	0.014	1.7	1.1	2.5	1.7 (1.1-2.5)
CDC20	0.31	1.1	0.91	1.3	1.1 (0.91-1.3)
CDC25B	0.0096	1.3	1.1	1.5	1.3 (1.1-1.5)
CDC27	0.0061	0.63	0.46	0.88	0.63 (0.46-0.88)
CDC42BPG	0.19	1.1	0.94	1.3	1.1 (0.94-1.3)
CDC45	0.028	1.2	1	1.4	1.2 (1-1.4)
CDC6	0.0044	1.3	1.1	1.6	1.3 (1.1-1.6)
CDH5	0.29	0.92	0.78	1.1	0.92 (0.78-1.1)
CDHR1	0.26	1.1	0.95	1.2	1.1 (0.95-1.2)
CDIP1	0.0093	1.2	1	1.4	1.2 (1-1.4)
CDK1	0.16	0.89	0.76	1	0.89 (0.76-1)
CDK10	0.019	1.4	1.1	1.8	1.4 (1.1-1.8)
CDK2	0.11	1.2	0.97	1.4	1.2 (0.97-1.4)
CDK2AP2	0.19	0.84	0.64	1.1	0.84 (0.64-1.1)
CDK5R1	0.43	0.96	0.86	1.1	0.96 (0.86-1.1)
CDK5RAP2	0.95	1	0.75	1.4	1 (0.75-1.4)
CDK5RAP3	0.00027	1.3	1.1	1.6	1.3 (1.1-1.6)
CDK6	0.29	0.92	0.78	1.1	0.92 (0.78-1.1)
CDKL2	0.21	0.91	0.79	1.1	0.91 (0.79-1.1)
CDKL5	0.22	1.1	0.95	1.2	1.1 (0.95-1.2)
CDKN1B	0.013	0.75	0.6	0.94	0.75 (0.6-0.94)
CENPE	0.56	1.1	0.87	1.3	1.1 (0.87-1.3)
CENPF	0.48	0.93	0.76	1.1	0.93 (0.76-1.1)
CENPJ	0.86	1	0.78	1.4	1 (0.78-1.4)
CENPU	0.27	0.91	0.76	1.1	0.91 (0.76-1.1)
CEP104	0.12	0.83	0.66	1	0.83 (0.66-1)
CEP112	0.00015	0.7	0.58	0.84	0.7 (0.58-0.84)
CEP120	0.26	0.79	0.53	1.2	0.79 (0.53-1.2)
CEP128	0.087	0.84	0.69	1	0.84 (0.69-1)
CEP131	0.22	0.88	0.71	1.1	0.88 (0.71-1.1)
CEP135	6.4e-06	0.51	0.38	0.68	0.51 (0.38-0.68)
CEP152	0.33	1.1	0.88	1.5	1.1 (0.88-1.5)
CEP162	0.15	1.3	0.9	1.9	1.3 (0.9-1.9)
CEP164	0.12	1.2	0.95	1.6	1.2 (0.95-1.6)
CEP19	0.014	0.79	0.65	0.95	0.79 (0.65-0.95)
CEP192	0.0006	1.5	1.2	2	1.5 (1.2-2)
CEP250	0.0021	1.4	1.1	1.7	1.4 (1.1-1.7)
CEP290	0.00022	0.59	0.45	0.78	0.59 (0.45-0.78)
CEP350	9e-06	0.44	0.31	0.63	0.44 (0.31-0.63)
CEP41	0.0051	0.68	0.52	0.89	0.68 (0.52-0.89)
CEP44	0.7	1.1	0.77	1.5	1.1 (0.77-1.5)
CEP55	0.0079	1.3	1.1	1.6	1.3 (1.1-1.6)
CEP57	0.0017	0.66	0.51	0.86	0.66 (0.51-0.86)
CEP57L1	0.66	0.95	0.74	1.2	0.95 (0.74-1.2)
CEP63	0.054	0.77	0.59	1	0.77 (0.59-1)
CEP68	0.34	0.91	0.74	1.1	0.91 (0.74-1.1)
CEP70	0.0017	1.3	1.1	1.6	1.3 (1.1-1.6)
CEP72	0.96	1	0.85	1.2	1 (0.85-1.2)
CEP76	0.6	1.1	0.85	1.3	1.1 (0.85-1.3)
CEP78	0.58	0.9	0.61	1.3	0.9 (0.61-1.3)
CEP83	0.073	1.3	0.98	1.7	1.3 (0.98-1.7)
CEP85	0.0018	1.4	1.1	1.8	1.4 (1.1-1.8)
CEP85L	0.018	0.8	0.67	0.96	0.8 (0.67-0.96)
CEP89	0.23	1.2	0.88	1.7	1.2 (0.88-1.7)
CEP95	0.0059	1.5	1.1	2	1.5 (1.1-2)
CEP97	0.15	1.2	0.94	1.5	1.2 (0.94-1.5)
CETN1	0.02	1.2	1	1.3	1.2 (1-1.3)
CETN2	0.0035	0.67	0.51	0.88	0.67 (0.51-0.88)
CETN3	0.01	0.78	0.65	0.94	0.78 (0.65-0.94)
CHD3	0.17	1.1	0.95	1.3	1.1 (0.95-1.3)
CHD4	0.57	1.1	0.82	1.4	1.1 (0.82-1.4)
CHEK1	0.063	1.2	0.99	1.6	1.2 (0.99-1.6)
CHID1	0.0003	1.6	1.2	2.1	1.6 (1.2-2.1)
CHMP1A	0.022	1.3	1	1.7	1.3 (1-1.7)
CHMP1B	0.014	1.5	1.1	2	1.5 (1.1-2)
CHMP2A	0.98	0.99	0.65	1.5	0.99 (0.65-1.5)
CHMP2B	0.0023	0.7	0.56	0.88	0.7 (0.56-0.88)
CHMP4B	0.37	0.85	0.6	1.2	0.85 (0.6-1.2)
CHMP4C	0.98	1	0.9	1.1	1 (0.9-1.1)
CHMP5	0.17	0.83	0.63	1.1	0.83 (0.63-1.1)
CHMP6	0.095	1.3	0.96	1.7	1.3 (0.96-1.7)
CHMP7	0.11	1.3	0.94	1.8	1.3 (0.94-1.8)
CHODL	0.012	0.88	0.79	0.97	0.88 (0.79-0.97)
CHORDC1	0.18	0.81	0.6	1.1	0.81 (0.6-1.1)
CIB1	0.87	0.97	0.71	1.3	0.97 (0.71-1.3)
CIB2	0.086	1.2	0.98	1.4	1.2 (0.98-1.4)
CIR1	0.04	0.73	0.53	0.99	0.73 (0.53-0.99)
CKAP2	0.39	1.1	0.89	1.4	1.1 (0.89-1.4)
CKAP2L	0.12	0.83	0.65	1.1	0.83 (0.65-1.1)
CKAP5	0.0031	1.5	1.1	1.9	1.5 (1.1-1.9)
CLASP1	0.86	1	0.73	1.5	1 (0.73-1.5)
CLASP2	0.0018	1.8	1.2	2.5	1.8 (1.2-2.5)
CLCN3	0.78	0.95	0.66	1.4	0.95 (0.66-1.4)
CLCN4	0.68	1	0.9	1.2	1 (0.9-1.2)
CLCN6	0.032	1.2	1	1.4	1.2 (1-1.4)
CLEC16A	0.081	1.3	0.97	1.7	1.3 (0.97-1.7)
CLECL1	0.037	1.1	1	1.2	1.1 (1-1.2)
CLIC4	1.4e-05	0.72	0.62	0.83	0.72 (0.62-0.83)
CLIC5	0.038	0.8	0.65	0.99	0.8 (0.65-0.99)
CLIP1	0.26	0.88	0.71	1.1	0.88 (0.71-1.1)
CLIP2	0.0027	0.88	0.82	0.96	0.88 (0.82-0.96)
CLIP3	0.0065	0.86	0.76	0.96	0.86 (0.76-0.96)
CLIP4	0.00057	0.8	0.71	0.91	0.8 (0.71-0.91)
CLMN	0.012	1.3	1.1	1.6	1.3 (1.1-1.6)
CLMP	0.00031	0.78	0.68	0.89	0.78 (0.68-0.89)
CLN3	0.057	1.3	0.99	1.8	1.3 (0.99-1.8)
CLTC	0.09	0.67	0.42	1.1	0.67 (0.42-1.1)
CLTCL1	0.22	1.1	0.96	1.2	1.1 (0.96-1.2)
CLUAP1	0.063	1.3	0.99	1.7	1.3 (0.99-1.7)
CNGA1	0.27	1.1	0.94	1.3	1.1 (0.94-1.3)
CNGB1	0.97	1	0.85	1.2	1 (0.85-1.2)
CNGB3	0.075	1.2	0.99	1.3	1.2 (0.99-1.3)
CNIH2	0.53	1	0.92	1.2	1 (0.92-1.2)
CNTLN	0.097	0.87	0.74	1	0.87 (0.74-1)
CNTRL	0.0059	0.73	0.58	0.91	0.73 (0.58-0.91)
CNTROB	0.062	1.2	0.99	1.4	1.2 (0.99-1.4)
CRB1	0.49	1.1	0.91	1.2	1.1 (0.91-1.2)
CRHBP	0.17	0.94	0.86	1	0.94 (0.86-1)
CRMP1	0.065	1.1	0.99	1.3	1.1 (0.99-1.3)
CROCC	0.24	1.1	0.93	1.3	1.1 (0.93-1.3)
CSNK1A1	0.00042	0.42	0.26	0.68	0.42 (0.26-0.68)
CSNK1D	0.048	1.4	1	1.8	1.4 (1-1.8)
CSPP1	0.86	0.98	0.75	1.3	0.98 (0.75-1.3)
CST11	0.16	1.1	0.96	1.3	1.1 (0.96-1.3)
CST7	0.062	0.89	0.79	1	0.89 (0.79-1)
CTAG2	0.0011	1.1	1	1.2	1.1 (1-1.2)
CTDP1	0.0012	1.4	1.1	1.8	1.4 (1.1-1.8)
CTNNB1	0.14	0.82	0.64	1.1	0.82 (0.64-1.1)
CTNNBL1	0.76	0.95	0.7	1.3	0.95 (0.7-1.3)
CTNS	0.079	1.4	0.96	1.9	1.4 (0.96-1.9)
CTSC	0.84	1	0.85	1.2	1 (0.85-1.2)
CTSH	0.089	0.79	0.61	1	0.79 (0.61-1)
CTSL	0.9	1	0.85	1.2	1 (0.85-1.2)
CTSS	0.73	0.97	0.79	1.2	0.97 (0.79-1.2)
CTTN	0.067	0.83	0.68	1	0.83 (0.68-1)
CUL3	7.3e-05	0.51	0.36	0.71	0.51 (0.36-0.71)
CUL7	6.8e-06	1.7	1.3	2.1	1.7 (1.3-2.1)
CXCR4	0.21	1.2	0.91	1.5	1.2 (0.91-1.5)
CYB561A3	0.71	0.96	0.79	1.2	0.96 (0.79-1.2)
CYLD	0.69	0.95	0.74	1.2	0.95 (0.74-1.2)
CYP2A6	0.0035	1.6	1.2	2.2	1.6 (1.2-2.2)
CYTH4	0.77	1	0.83	1.3	1 (0.83-1.3)
DAAM1	0.0053	0.83	0.72	0.94	0.83 (0.72-0.94)
DBH	0.018	0.84	0.73	0.97	0.84 (0.73-0.97)
DCAF12	0.4	0.92	0.75	1.1	0.92 (0.75-1.1)
DCAF13	0.017	1.5	1.1	2.1	1.5 (1.1-2.1)
DCDC2	0.18	0.93	0.83	1	0.93 (0.83-1)
DCDC2B	0.2	0.92	0.8	1	0.92 (0.8-1)
DCLRE1B	0.57	0.93	0.72	1.2	0.93 (0.72-1.2)
DCTN1	0.0023	1.4	1.1	1.8	1.4 (1.1-1.8)
DCTN2	0.51	1.1	0.79	1.6	1.1 (0.79-1.6)
DCTN3	0.015	0.66	0.47	0.92	0.66 (0.47-0.92)
DCTN4	0.0028	0.65	0.49	0.86	0.65 (0.49-0.86)
DCTN5	0.38	1.1	0.84	1.6	1.1 (0.84-1.6)
DCTN6	0.0056	0.71	0.56	0.9	0.71 (0.56-0.9)
DCXR	0.0082	1.5	1.1	1.9	1.5 (1.1-1.9)
DDHD2	0.22	0.84	0.63	1.1	0.84 (0.63-1.1)
DDIT3	0.43	0.91	0.73	1.1	0.91 (0.73-1.1)
DDX11	0.0012	1.2	1.1	1.4	1.2 (1.1-1.4)
DDX3X	0.17	1.2	0.92	1.6	1.2 (0.92-1.6)
DEFB1	0.091	1.1	0.99	1.2	1.1 (0.99-1.2)
DENND1C	0.21	1.2	0.92	1.4	1.2 (0.92-1.4)
DERL1	0.06	0.7	0.49	1	0.7 (0.49-1)
DERL2	0.099	0.8	0.62	1	0.8 (0.62-1)
DHRS3	0.18	0.89	0.75	1.1	0.89 (0.75-1.1)
DHX9	5.3e-05	1.8	1.3	2.3	1.8 (1.3-2.3)
DIAPH1	0.87	1	0.79	1.3	1 (0.79-1.3)
DIP2B	8.4e-05	2	1.4	2.8	2 (1.4-2.8)
DIS3L	0.0019	1.6	1.2	2.1	1.6 (1.2-2.1)
DISC1	0.13	1.1	0.96	1.3	1.1 (0.96-1.3)
DIXDC1	0.0039	0.79	0.68	0.93	0.79 (0.68-0.93)
DLEC1	0.34	1.1	0.93	1.2	1.1 (0.93-1.2)
DLG5	0.043	0.86	0.74	1	0.86 (0.74-1)
DLGAP5	0.92	0.99	0.81	1.2	0.99 (0.81-1.2)
DNAAF1	0.6	0.97	0.86	1.1	0.97 (0.86-1.1)
DNAH1	0.054	1.2	1	1.5	1.2 (1-1.5)
DNAH10	0.21	1.1	0.93	1.4	1.1 (0.93-1.4)
DNAH11	0.36	0.92	0.77	1.1	0.92 (0.77-1.1)
DNAH12	0.77	1	0.83	1.3	1 (0.83-1.3)
DNAH14	0.73	1	0.89	1.2	1 (0.89-1.2)
DNAH17	0.6	0.95	0.8	1.1	0.95 (0.8-1.1)
DNAH2	0.049	1.2	1	1.4	1.2 (1-1.4)
DNAH3	0.011	1.5	1.1	2	1.5 (1.1-2)
DNAH5	0.19	1.2	0.93	1.4	1.2 (0.93-1.4)
DNAH6	0.81	0.98	0.8	1.2	0.98 (0.8-1.2)
DNAH7	0.37	1.1	0.9	1.3	1.1 (0.9-1.3)
DNAH8	0.89	1	0.94	1.1	1 (0.94-1.1)
DNAH9	0.79	0.98	0.83	1.1	0.98 (0.83-1.1)
DNAI1	0.087	1.2	0.98	1.4	1.2 (0.98-1.4)
DNAI2	0.099	0.88	0.76	1	0.88 (0.76-1)
DNAJB13	0.018	1.1	1	1.3	1.1 (1-1.3)
DNAL1	0.0061	0.68	0.52	0.9	0.68 (0.52-0.9)
DNALI1	0.3	0.94	0.82	1.1	0.94 (0.82-1.1)
DNHD1	0.014	1.3	1.1	1.7	1.3 (1.1-1.7)
DNM2	0.017	1.3	1.1	1.6	1.3 (1.1-1.6)
DPF2	0.46	0.88	0.62	1.2	0.88 (0.62-1.2)
DRC1	0.68	0.96	0.8	1.2	0.96 (0.8-1.2)
DRD2	0.53	1.1	0.81	1.5	1.1 (0.81-1.5)
DRD4	0.093	0.9	0.79	1	0.9 (0.79-1)
DRG1	0.27	0.81	0.57	1.2	0.81 (0.57-1.2)
DST	0.00021	0.7	0.58	0.85	0.7 (0.58-0.85)
DTL	0.45	1.1	0.88	1.3	1.1 (0.88-1.3)
DTNBP1	0.12	1.2	0.96	1.5	1.2 (0.96-1.5)
DYNC1H1	0.0041	1.4	1.1	1.7	1.4 (1.1-1.7)
DYNC1I1	0.47	0.95	0.82	1.1	0.95 (0.82-1.1)
DYNC1I2	0.00014	0.47	0.32	0.7	0.47 (0.32-0.7)
DYNC1LI1	0.38	0.85	0.59	1.2	0.85 (0.59-1.2)
DYNC1LI2	0.39	1.1	0.89	1.4	1.1 (0.89-1.4)
DYNC2H1	0.32	0.89	0.71	1.1	0.89 (0.71-1.1)
DYNC2LI1	0.16	0.87	0.71	1.1	0.87 (0.71-1.1)
DYNLL1	0.52	0.86	0.55	1.4	0.86 (0.55-1.4)
DYNLL2	0.045	1.3	1	1.6	1.3 (1-1.6)
DYNLRB1	0.045	0.64	0.42	0.99	0.64 (0.42-0.99)
DYNLRB2	0.029	0.9	0.82	0.99	0.9 (0.82-0.99)
DYNLT1	0.53	0.93	0.73	1.2	0.93 (0.73-1.2)
DYNLT3	7.7e-07	0.53	0.42	0.69	0.53 (0.42-0.69)
DYRK1A	2.9e-08	0.33	0.23	0.49	0.33 (0.23-0.49)
DYRK3	0.77	1	0.86	1.2	1 (0.86-1.2)
DYSF	0.12	1.2	0.96	1.4	1.2 (0.96-1.4)
DZIP1	7.9e-05	0.7	0.59	0.84	0.7 (0.59-0.84)
DZIP1L	0.34	1.1	0.92	1.3	1.1 (0.92-1.3)
E2F1	0.00029	1.4	1.2	1.8	1.4 (1.2-1.8)
EFCAB2	0.01	0.81	0.69	0.95	0.81 (0.69-0.95)
EFHB	0.73	1	0.89	1.2	1 (0.89-1.2)
EFHC1	0.001	1.4	1.1	1.7	1.4 (1.1-1.7)
EFHC2	0.79	0.98	0.82	1.2	0.98 (0.82-1.2)
EFNA5	0.6	1.1	0.87	1.3	1.1 (0.87-1.3)
EGFR	0.53	1.1	0.89	1.3	1.1 (0.89-1.3)
EHBP1	0.62	1.1	0.82	1.4	1.1 (0.82-1.4)
EHBP1L1	0.0077	1.2	1.1	1.4	1.2 (1.1-1.4)
EMD	0.018	1.3	1	1.6	1.3 (1-1.6)
EML1	4.4e-07	0.65	0.55	0.77	0.65 (0.55-0.77)
EML2	0.00042	1.7	1.3	2.3	1.7 (1.3-2.3)
EML3	5.5e-05	1.3	1.2	1.5	1.3 (1.2-1.5)
EML4	0.0053	1.5	1.1	1.9	1.5 (1.1-1.9)
ENKD1	0.31	1.1	0.92	1.3	1.1 (0.92-1.3)
ENKUR	0.89	0.99	0.88	1.1	0.99 (0.88-1.1)
EPB41L3	0.15	1.1	0.96	1.3	1.1 (0.96-1.3)
EPHA3	0.00018	0.8	0.72	0.9	0.8 (0.72-0.9)
ERBB2	0.035	0.69	0.49	0.97	0.69 (0.49-0.97)
ERC1	0.016	1.4	1.1	1.8	1.4 (1.1-1.8)
ERCC6L2	0.4	1.1	0.9	1.3	1.1 (0.9-1.3)
ESPL1	0.031	1.2	1	1.4	1.2 (1-1.4)
EVC	0.0066	0.86	0.77	0.96	0.86 (0.77-0.96)
EVI5	0.0083	0.78	0.64	0.94	0.78 (0.64-0.94)
EXOC7	0.0091	1.5	1.1	2.1	1.5 (1.1-2.1)
EXOC8	0.0018	0.66	0.51	0.86	0.66 (0.51-0.86)
EYA3	0.39	0.9	0.7	1.1	0.9 (0.7-1.1)
EYS	0.85	1	0.92	1.1	1 (0.92-1.1)
EZR	0.016	0.74	0.58	0.95	0.74 (0.58-0.95)
F2R	0.023	0.86	0.75	0.98	0.86 (0.75-0.98)
FAM107A	0.74	0.97	0.83	1.1	0.97 (0.83-1.1)
FAM110A	0.6	1	0.88	1.3	1 (0.88-1.3)
FAM110B	0.21	0.89	0.74	1.1	0.89 (0.74-1.1)
FAM110C	0.00012	0.85	0.78	0.92	0.85 (0.78-0.92)
FAM161A	0.0043	1.3	1.1	1.5	1.3 (1.1-1.5)
FAM161B	0.025	1.3	1	1.6	1.3 (1-1.6)
FAM166A	0.36	1.1	0.93	1.2	1.1 (0.93-1.2)
FAM166B	0.033	0.88	0.79	0.99	0.88 (0.79-0.99)
FAM83D	0.02	1.3	1	1.6	1.3 (1-1.6)
FANK1	0.97	1	0.89	1.1	1 (0.89-1.1)
FBF1	0.0017	1.4	1.1	1.7	1.4 (1.1-1.7)
FBXL7	0.56	0.94	0.78	1.1	0.94 (0.78-1.1)
FBXO31	0.8	1	0.79	1.4	1 (0.79-1.4)
FBXW11	0.038	1.5	1	2.1	1.5 (1-2.1)
FBXW5	0.32	1.2	0.86	1.6	1.2 (0.86-1.6)
FES	0.0036	1.2	1.1	1.3	1.2 (1.1-1.3)
FEZ1	0.1	0.93	0.84	1	0.93 (0.84-1)
FGF13	0.0033	0.83	0.74	0.94	0.83 (0.74-0.94)
FHDC1	0.029	1.3	1	1.5	1.3 (1-1.5)
FIG4	0.017	0.7	0.52	0.94	0.7 (0.52-0.94)
FIGN	0.23	0.9	0.75	1.1	0.9 (0.75-1.1)
FIGNL1	0.22	0.86	0.67	1.1	0.86 (0.67-1.1)
FKBP4	2.6e-07	1.6	1.4	2	1.6 (1.4-2)
FLCN	0.24	1.2	0.9	1.5	1.2 (0.9-1.5)
FLII	0.041	1.3	1	1.8	1.3 (1-1.8)
FLOT1	0.0038	1.4	1.1	1.9	1.4 (1.1-1.9)
FMR1	0.028	0.75	0.57	0.97	0.75 (0.57-0.97)
FNBP1L	0.24	1.1	0.95	1.2	1.1 (0.95-1.2)
FNIP2	0.3	0.9	0.75	1.1	0.9 (0.75-1.1)
FNTA	0.54	0.87	0.56	1.4	0.87 (0.56-1.4)
FRMD8	0.48	0.89	0.65	1.2	0.89 (0.65-1.2)
FRY	1.2e-05	0.73	0.64	0.84	0.73 (0.64-0.84)
FSCB	0.54	0.97	0.87	1.1	0.97 (0.87-1.1)
FSD1	0.53	1	0.93	1.1	1 (0.93-1.1)
FSIP2	0.044	0.91	0.83	1	0.91 (0.83-1)
FTCD	0.019	1.3	1	1.6	1.3 (1-1.6)
FYCO1	0.8	1	0.81	1.3	1 (0.81-1.3)
FYN	0.082	0.87	0.74	1	0.87 (0.74-1)
G6PD	0.006	1.3	1.1	1.5	1.3 (1.1-1.5)
GABARAP	0.037	0.68	0.48	0.98	0.68 (0.48-0.98)
GABARAPL1	0.068	0.82	0.66	1	0.82 (0.66-1)
GABARAPL2	0.007	0.59	0.4	0.87	0.59 (0.4-0.87)
GALNTL5	0.94	1	0.89	1.1	1 (0.89-1.1)
GAS2	0.71	0.98	0.9	1.1	0.98 (0.9-1.1)
GAS2L1	0.00019	0.73	0.62	0.86	0.73 (0.62-0.86)
GAS2L2	0.099	0.89	0.78	1	0.89 (0.78-1)
GAS2L3	0.00036	0.7	0.58	0.85	0.7 (0.58-0.85)
GAS8	0.72	0.98	0.87	1.1	0.98 (0.87-1.1)
GBA2	2.9e-06	1.9	1.4	2.4	1.9 (1.4-2.4)
GEN1	0.091	1.1	0.98	1.3	1.1 (0.98-1.3)
GFRA1	0.86	0.99	0.84	1.2	0.99 (0.84-1.2)
GIT1	8.4e-06	1.7	1.3	2.1	1.7 (1.3-2.1)
GJB6	0.014	0.89	0.81	0.98	0.89 (0.81-0.98)
GK2	0.8	1	0.89	1.2	1 (0.89-1.2)
GLE1	0.36	1.2	0.8	1.8	1.2 (0.8-1.8)
GNA11	0.075	0.78	0.59	1	0.78 (0.59-1)
GNAI1	2.7e-05	0.72	0.62	0.84	0.72 (0.62-0.84)
GNAI2	0.25	1.1	0.91	1.4	1.1 (0.91-1.4)
GNAI3	0.17	0.73	0.46	1.1	0.73 (0.46-1.1)
GNAQ	0.0039	0.73	0.59	0.9	0.73 (0.59-0.9)
GNAT1	0.44	1.1	0.92	1.2	1.1 (0.92-1.2)
GNAT2	0.54	1	0.92	1.2	1 (0.92-1.2)
GNAT3	0.7	1	0.92	1.1	1 (0.92-1.1)
GNB1	0.73	0.93	0.62	1.4	0.93 (0.62-1.4)
GNGT1	0.42	1	0.95	1.1	1 (0.95-1.1)
GOLGA2	0.0017	1.4	1.1	1.8	1.4 (1.1-1.8)
GOLGB1	0.0004	1.6	1.2	2	1.6 (1.2-2)
GOSR2	0.043	1.5	1	2.1	1.5 (1-2.1)
GPAA1	0.073	1.4	0.97	1.9	1.4 (0.97-1.9)
GPR174	0.98	1	0.87	1.1	1 (0.87-1.1)
GPSM2	0.0091	0.74	0.58	0.93	0.74 (0.58-0.93)
GRIN2B	0.73	0.97	0.81	1.2	0.97 (0.81-1.2)
GRK1	0.046	1.1	1	1.3	1.1 (1-1.3)
GRK4	0.019	0.83	0.71	0.97	0.83 (0.71-0.97)
GRK7	0.054	0.92	0.84	1	0.92 (0.84-1)
GRN	0.017	1.3	1	1.5	1.3 (1-1.5)
GSK3B	0.42	1.2	0.81	1.7	1.2 (0.81-1.7)
GSTM3	0.0012	0.72	0.59	0.88	0.72 (0.59-0.88)
GTSE1	0.022	1.3	1	1.6	1.3 (1-1.6)
GUCA1A	0.45	0.95	0.84	1.1	0.95 (0.84-1.1)
GUCA1B	0.31	0.87	0.67	1.1	0.87 (0.67-1.1)
GUCA1C	0.076	1.2	0.98	1.5	1.2 (0.98-1.5)
GUCY2D	0.46	0.95	0.83	1.1	0.95 (0.83-1.1)
GUCY2F	0.76	0.97	0.82	1.2	0.97 (0.82-1.2)
HAP1	0.013	1.2	1	1.4	1.2 (1-1.4)
HARBI1	0.6	0.94	0.74	1.2	0.94 (0.74-1.2)
HAUS1	0.22	0.88	0.72	1.1	0.88 (0.72-1.1)
HAUS2	0.32	1.1	0.9	1.4	1.1 (0.9-1.4)
HAUS3	6.4e-05	0.62	0.49	0.78	0.62 (0.49-0.78)
HAUS5	0.027	1.2	1	1.5	1.2 (1-1.5)
HAUS6	0.47	1.1	0.85	1.4	1.1 (0.85-1.4)
HAUS7	0.37	1.1	0.86	1.5	1.1 (0.86-1.5)
HAUS8	0.93	1	0.81	1.3	1 (0.81-1.3)
HDAC6	0.015	1.2	1	1.5	1.2 (1-1.5)
HEPACAM2	0.43	0.97	0.9	1	0.97 (0.9-1)
HERC2	0.49	1.1	0.84	1.5	1.1 (0.84-1.5)
HGS	0.00038	1.4	1.1	1.6	1.4 (1.1-1.6)
HID1	0.0029	1.4	1.1	1.7	1.4 (1.1-1.7)
HIPK1	0.94	1	0.76	1.3	1 (0.76-1.3)
HK2	1.2e-05	1.4	1.2	1.7	1.4 (1.2-1.7)
HLA.DMA	0.92	0.99	0.81	1.2	0.99 (0.81-1.2)
HLA.DMB	0.063	0.85	0.72	1	0.85 (0.72-1)
HLA.DRA	0.35	0.91	0.76	1.1	0.91 (0.76-1.1)
HLA.DRB4	0.34	0.98	0.93	1	0.98 (0.93-1)
HMBOX1	0.25	1.1	0.91	1.4	1.1 (0.91-1.4)
HMMR	0.41	0.92	0.76	1.1	0.92 (0.76-1.1)
HNMT	0.00012	0.77	0.68	0.88	0.77 (0.68-0.88)
HNRNPU	0.028	1.5	1	2.1	1.5 (1-2.1)
HOOK1	0.024	1.1	1	1.2	1.1 (1-1.2)
HOOK2	0.028	1.2	1	1.5	1.2 (1-1.5)
HOOK3	0.86	0.97	0.73	1.3	0.97 (0.73-1.3)
HORMAD2	0.0021	1.4	1.1	1.6	1.4 (1.1-1.6)
HOXB4	0.36	1.1	0.9	1.4	1.1 (0.9-1.4)
HSF1	0.00059	1.4	1.2	1.7	1.4 (1.2-1.7)
HSP90AA1	0.088	0.64	0.39	1.1	0.64 (0.39-1.1)
HSPA6	0.068	1.1	0.99	1.2	1.1 (0.99-1.2)
HSPB11	0.001	0.7	0.57	0.87	0.7 (0.57-0.87)
HSPD1	0.23	1.3	0.85	2	1.3 (0.85-2)
HSPH1	0.0032	1.5	1.1	1.9	1.5 (1.1-1.9)
HTT	0.01	1.4	1.1	1.8	1.4 (1.1-1.8)
HYAL3	0.55	1	0.93	1.2	1 (0.93-1.2)
HYLS1	0.52	1.1	0.87	1.3	1.1 (0.87-1.3)
ID1	0.46	1.1	0.89	1.3	1.1 (0.89-1.3)
IFITM2	0.068	1.2	0.99	1.4	1.2 (0.99-1.4)
IFITM3	0.38	1.1	0.88	1.4	1.1 (0.88-1.4)
IFNAR1	0.81	1	0.78	1.4	1 (0.78-1.4)
IFT122	0.0034	1.5	1.2	2	1.5 (1.2-2)
IFT140	0.039	1.3	1	1.7	1.3 (1-1.7)
IFT172	0.0033	1.4	1.1	1.7	1.4 (1.1-1.7)
IFT20	0.15	0.81	0.62	1.1	0.81 (0.62-1.1)
IFT22	0.31	0.89	0.7	1.1	0.89 (0.7-1.1)
IFT27	0.64	0.92	0.67	1.3	0.92 (0.67-1.3)
IFT43	0.96	1	0.78	1.3	1 (0.78-1.3)
IFT46	0.3	1.2	0.87	1.5	1.2 (0.87-1.5)
IFT52	0.00047	0.58	0.43	0.79	0.58 (0.43-0.79)
IFT57	0.11	1.2	0.96	1.4	1.2 (0.96-1.4)
IFT74	0.00023	0.82	0.74	0.91	0.82 (0.74-0.91)
IFT80	0.076	0.8	0.62	1	0.8 (0.62-1)
IFT81	0.024	0.76	0.6	0.96	0.76 (0.6-0.96)
IFT88	0.024	0.69	0.51	0.95	0.69 (0.51-0.95)
IGBP1	0.00064	0.61	0.46	0.81	0.61 (0.46-0.81)
IGF2R	0.007	1.3	1.1	1.5	1.3 (1.1-1.5)
IK	0.84	0.96	0.63	1.5	0.96 (0.63-1.5)
IKBKG	0.035	1.3	1	1.7	1.3 (1-1.7)
IL12A	0.00099	1.2	1.1	1.4	1.2 (1.1-1.4)
IL12B	0.98	1	0.93	1.1	1 (0.93-1.1)
IL4I1	0.23	0.93	0.82	1	0.93 (0.82-1)
IL4R	0.68	0.96	0.8	1.2	0.96 (0.8-1.2)
IMPG1	0.02	0.88	0.79	0.98	0.88 (0.79-0.98)
INHA	0.56	0.96	0.85	1.1	0.96 (0.85-1.1)
INO80	0.018	1.6	1.1	2.3	1.6 (1.1-2.3)
INPP5J	0.36	0.95	0.86	1.1	0.95 (0.86-1.1)
INSC	0.00084	1.2	1.1	1.3	1.2 (1.1-1.3)
INSR	0.014	0.81	0.68	0.96	0.81 (0.68-0.96)
INTU	0.88	0.99	0.89	1.1	0.99 (0.89-1.1)
IQCB1	0.058	1.2	0.99	1.6	1.2 (0.99-1.6)
IQCD	0.98	1	0.88	1.1	1 (0.88-1.1)
IQCF1	0.075	1.2	0.98	1.5	1.2 (0.98-1.5)
IQCG	0.012	1.2	1	1.3	1.2 (1-1.3)
IST1	0.13	1.3	0.92	1.9	1.3 (0.92-1.9)
ITGB1BP1	0.017	0.74	0.57	0.95	0.74 (0.57-0.95)
ITSN2	2.6e-05	0.54	0.4	0.72	0.54 (0.4-0.72)
IVL	0.053	1.1	1	1.2	1.1 (1-1.2)
JADE1	0.87	0.97	0.7	1.3	0.97 (0.7-1.3)
JTB	0.43	0.85	0.57	1.3	0.85 (0.57-1.3)
JUP	0.19	0.94	0.85	1	0.94 (0.85-1)
KAT2A	3.3e-07	1.8	1.4	2.2	1.8 (1.4-2.2)
KAT2B	0.0018	0.67	0.52	0.86	0.67 (0.52-0.86)
KAT5	0.0039	1.4	1.1	1.7	1.4 (1.1-1.7)
KATNA1	0.85	1	0.7	1.5	1 (0.7-1.5)
KATNAL1	2.5e-06	0.61	0.5	0.75	0.61 (0.5-0.75)
KATNAL2	0.23	0.92	0.81	1.1	0.92 (0.81-1.1)
KATNB1	0.14	1.3	0.92	1.7	1.3 (0.92-1.7)
KATNBL1	0.075	0.84	0.69	1	0.84 (0.69-1)
KCNQ1	0.025	0.86	0.75	0.98	0.86 (0.75-0.98)
KEAP1	0.0048	1.8	1.2	2.7	1.8 (1.2-2.7)
KHDC3L	0.41	1.1	0.92	1.2	1.1 (0.92-1.2)
KIAA0586	0.074	0.72	0.51	1	0.72 (0.51-1)
KIAA0753	0.28	1.2	0.88	1.6	1.2 (0.88-1.6)
KIAA1549	0.0011	1.4	1.2	1.8	1.4 (1.2-1.8)
KIDINS220	0.63	0.93	0.68	1.3	0.93 (0.68-1.3)
KIF11	0.28	0.9	0.74	1.1	0.9 (0.74-1.1)
KIF13A	0.58	0.95	0.81	1.1	0.95 (0.81-1.1)
KIF14	0.14	1.2	0.95	1.4	1.2 (0.95-1.4)
KIF15	0.048	1.2	1	1.5	1.2 (1-1.5)
KIF16B	0.21	0.89	0.74	1.1	0.89 (0.74-1.1)
KIF17	0.6	0.97	0.86	1.1	0.97 (0.86-1.1)
KIF18A	0.046	0.81	0.66	1	0.81 (0.66-1)
KIF18B	0.038	1.2	1	1.5	1.2 (1-1.5)
KIF19	0.033	1.2	1	1.3	1.2 (1-1.3)
KIF1A	0.72	1	0.87	1.2	1 (0.87-1.2)
KIF1B	0.47	1.1	0.88	1.3	1.1 (0.88-1.3)
KIF1C	0.0099	1.3	1.1	1.6	1.3 (1.1-1.6)
KIF20B	0.91	0.99	0.78	1.2	0.99 (0.78-1.2)
KIF23	0.012	1.3	1.1	1.6	1.3 (1.1-1.6)
KIF24	0.51	1	0.93	1.2	1 (0.93-1.2)
KIF25	0.67	0.97	0.83	1.1	0.97 (0.83-1.1)
KIF2A	0.93	1	0.72	1.4	1 (0.72-1.4)
KIF2B	0.83	0.99	0.89	1.1	0.99 (0.89-1.1)
KIF2C	0.035	1.2	1	1.5	1.2 (1-1.5)
KIF3A	0.013	0.69	0.51	0.92	0.69 (0.51-0.92)
KIF3B	0.35	1.2	0.86	1.5	1.2 (0.86-1.5)
KIF4A	0.88	0.99	0.83	1.2	0.99 (0.83-1.2)
KIF5A	0.00038	1.6	1.2	2.1	1.6 (1.2-2.1)
KIF5B	0.045	0.73	0.54	0.99	0.73 (0.54-0.99)
KIF5C	0.011	0.85	0.76	0.96	0.85 (0.76-0.96)
KIF7	0.64	0.97	0.83	1.1	0.97 (0.83-1.1)
KIF9	0.6	1.1	0.87	1.3	1.1 (0.87-1.3)
KIFAP3	0.79	0.96	0.7	1.3	0.96 (0.7-1.3)
KIFC1	0.03	1.2	1	1.4	1.2 (1-1.4)
KIFC2	0.00059	1.2	1.1	1.4	1.2 (1.1-1.4)
KIFC3	0.065	1.2	0.99	1.3	1.2 (0.99-1.3)
KIZ	0.028	0.78	0.62	0.97	0.78 (0.62-0.97)
KLHL12	0.0043	1.5	1.1	2.1	1.5 (1.1-2.1)
KLHL21	5.5e-06	1.3	1.2	1.5	1.3 (1.2-1.5)
KLHL22	0.0071	0.66	0.48	0.89	0.66 (0.48-0.89)
KLHL4	0.78	1	0.89	1.2	1 (0.89-1.2)
KLHL42	0.51	0.93	0.74	1.2	0.93 (0.74-1.2)
KMT2E	0.00015	0.67	0.55	0.83	0.67 (0.55-0.83)
KNCN	0.17	1.1	0.96	1.3	1.1 (0.96-1.3)
KNSTRN	0.034	1.4	1	1.9	1.4 (1-1.9)
KNTC1	0.00027	1.4	1.2	1.7	1.4 (1.2-1.7)
KRT18	0.065	0.88	0.77	1	0.88 (0.77-1)
KXD1	0.0067	1.5	1.1	1.9	1.5 (1.1-1.9)
LAMP1	0.59	0.93	0.73	1.2	0.93 (0.73-1.2)
LAMP2	7.8e-05	0.66	0.54	0.81	0.66 (0.54-0.81)
LAMP3	8.4e-06	0.75	0.66	0.85	0.75 (0.66-0.85)
LAMP5	0.2	0.94	0.86	1	0.94 (0.86-1)
LAMTOR1	0.0016	0.56	0.39	0.8	0.56 (0.39-0.8)
LAMTOR2	0.016	0.69	0.51	0.93	0.69 (0.51-0.93)
LAMTOR3	0.0021	0.68	0.53	0.87	0.68 (0.53-0.87)
LAMTOR4	0.17	0.83	0.64	1.1	0.83 (0.64-1.1)
LAMTOR5	0.0017	0.62	0.46	0.83	0.62 (0.46-0.83)
LAPTM4A	0.00034	0.59	0.44	0.79	0.59 (0.44-0.79)
LAPTM4B	0.023	0.84	0.72	0.98	0.84 (0.72-0.98)
LATS1	0.25	0.87	0.69	1.1	0.87 (0.69-1.1)
LATS2	0.36	1.1	0.9	1.3	1.1 (0.9-1.3)
LCA5	0.54	0.93	0.73	1.2	0.93 (0.73-1.2)
LCK	6.1e-05	0.8	0.72	0.89	0.8 (0.72-0.89)
LDLR	0.14	1.2	0.96	1.4	1.2 (0.96-1.4)
LEO1	0.91	1	0.74	1.4	1 (0.74-1.4)
LGMN	0.051	1.2	1	1.3	1.2 (1-1.3)
LIMK2	0.46	1.1	0.83	1.5	1.1 (0.83-1.5)
LITAF	0.037	1.2	1	1.5	1.2 (1-1.5)
LRIF1	0.56	0.93	0.72	1.2	0.93 (0.72-1.2)
LRPPRC	0.0017	1.7	1.2	2.4	1.7 (1.2-2.4)
LRRC45	0.024	1.2	1	1.4	1.2 (1-1.4)
LRRC49	0.12	0.89	0.77	1	0.89 (0.77-1)
LRRCC1	0.086	0.83	0.68	1	0.83 (0.68-1)
LRRK2	0.5	1	0.92	1.2	1 (0.92-1.2)
LYAR	0.89	1	0.83	1.2	1 (0.83-1.2)
LYN	0.0095	1.4	1.1	1.9	1.4 (1.1-1.9)
LYZL4	0.57	1	0.91	1.2	1 (0.91-1.2)
LYZL6	0.17	1.1	0.95	1.4	1.1 (0.95-1.4)
LZTS2	0.085	1.3	0.96	1.8	1.3 (0.96-1.8)
M6PR	0.27	1.1	0.9	1.4	1.1 (0.9-1.4)
MACF1	0.89	1	0.83	1.2	1 (0.83-1.2)
MAD1L1	0.12	1.2	0.96	1.4	1.2 (0.96-1.4)
MAD2L1	0.84	0.98	0.81	1.2	0.98 (0.81-1.2)
MAGI2	0.0078	0.79	0.66	0.94	0.79 (0.66-0.94)
MAK	0.012	0.86	0.77	0.97	0.86 (0.77-0.97)
MAMLD1	0.63	1	0.89	1.2	1 (0.89-1.2)
MAP10	0.81	0.98	0.87	1.1	0.98 (0.87-1.1)
MAP1A	0.89	0.99	0.8	1.2	0.99 (0.8-1.2)
MAP1B	0.011	0.78	0.65	0.95	0.78 (0.65-0.95)
MAP1LC3A	0.008	1.3	1.1	1.6	1.3 (1.1-1.6)
MAP1S	0.034	1.4	1	1.8	1.4 (1-1.8)
MAP2	0.0044	0.84	0.74	0.95	0.84 (0.74-0.95)
MAP2K1	0.98	1	0.78	1.3	1 (0.78-1.3)
MAP2K2	0.013	1.3	1.1	1.6	1.3 (1.1-1.6)
MAP3K11	0.52	1.1	0.83	1.4	1.1 (0.83-1.4)
MAP4	0.15	1.2	0.93	1.6	1.2 (0.93-1.6)
MAP6	0.24	1.1	0.93	1.4	1.1 (0.93-1.4)
MAP6D1	0.31	1.2	0.87	1.6	1.2 (0.87-1.6)
MAP9	0.4	0.93	0.79	1.1	0.93 (0.79-1.1)
MAPK1	0.001	0.59	0.43	0.81	0.59 (0.43-0.81)
MAPK14	0.29	0.81	0.56	1.2	0.81 (0.56-1.2)
MAPK15	0.023	1.2	1	1.4	1.2 (1-1.4)
MAPK3	0.35	1.1	0.87	1.5	1.1 (0.87-1.5)
MAPKAPK2	0.032	1.2	1	1.5	1.2 (1-1.5)
MAPKBP1	0.77	1	0.84	1.3	1 (0.84-1.3)
MAPRE1	0.19	1.3	0.88	1.9	1.3 (0.88-1.9)
MAPRE2	0.6	1.1	0.85	1.3	1.1 (0.85-1.3)
MAPRE3	0.02	0.82	0.7	0.97	0.82 (0.7-0.97)
MAPT	0.39	1.1	0.85	1.5	1.1 (0.85-1.5)
MARCKS	0.61	1.1	0.86	1.3	1.1 (0.86-1.3)
MARK2	0.65	1	0.9	1.2	1 (0.9-1.2)
MARK4	0.85	0.98	0.77	1.2	0.98 (0.77-1.2)
MASTL	0.94	1	0.79	1.3	1 (0.79-1.3)
MCM3	0.0013	1.3	1.1	1.5	1.3 (1.1-1.5)
MCOLN1	0.00012	1.5	1.2	1.8	1.5 (1.2-1.8)
MCOLN2	0.043	1.2	1	1.4	1.2 (1-1.4)
MCOLN3	0.37	0.91	0.75	1.1	0.91 (0.75-1.1)
MCPH1	9.4e-05	0.65	0.53	0.81	0.65 (0.53-0.81)
MDH1	0.0019	0.62	0.45	0.84	0.62 (0.45-0.84)
MDM1	0.21	0.83	0.62	1.1	0.83 (0.62-1.1)
MECP2	0.88	1	0.73	1.4	1 (0.73-1.4)
MERTK	0.31	1.1	0.91	1.4	1.1 (0.91-1.4)
MET	0.58	0.97	0.89	1.1	0.97 (0.89-1.1)
MFAP1	0.5	0.88	0.61	1.3	0.88 (0.61-1.3)
MFSD12	0.038	1.3	1	1.7	1.3 (1-1.7)
MIB1	0.0028	0.74	0.61	0.9	0.74 (0.61-0.9)
MICALL1	0.05	1.3	1	1.7	1.3 (1-1.7)
MID1	0.74	1	0.82	1.3	1 (0.82-1.3)
MID1IP1	0.17	1.1	0.95	1.4	1.1 (0.95-1.4)
MIEN1	0.11	0.8	0.6	1.1	0.8 (0.6-1.1)
MISP	0.0011	1.2	1.1	1.4	1.2 (1.1-1.4)
MITD1	0.013	0.71	0.54	0.93	0.71 (0.54-0.93)
MKKS	0.01	0.75	0.6	0.93	0.75 (0.6-0.93)
MKS1	0.00094	1.6	1.2	2.1	1.6 (1.2-2.1)
MLF1	0.0018	0.75	0.62	0.9	0.75 (0.62-0.9)
MLLT11	0.011	0.8	0.68	0.95	0.8 (0.68-0.95)
MMD	0.37	0.91	0.74	1.1	0.91 (0.74-1.1)
MMS19	2.3e-05	1.9	1.4	2.6	1.9 (1.4-2.6)
MNS1	0.096	0.87	0.74	1	0.87 (0.74-1)
MON1A	0.29	1.2	0.87	1.6	1.2 (0.87-1.6)
MON1B	0.011	0.69	0.52	0.92	0.69 (0.52-0.92)
MPDZ	0.01	0.81	0.68	0.95	0.81 (0.68-0.95)
MPHOSPH9	0.033	0.73	0.54	0.98	0.73 (0.54-0.98)
MPLKIP	0.045	0.79	0.63	1	0.79 (0.63-1)
MPP1	0.46	1.1	0.87	1.3	1.1 (0.87-1.3)
MR1	1.4e-05	0.53	0.39	0.7	0.53 (0.39-0.7)
MREG	1e-08	0.66	0.57	0.76	0.66 (0.57-0.76)
MROH2B	0.36	1.1	0.87	1.5	1.1 (0.87-1.5)
MTCL1	0.0093	1.1	1	1.3	1.1 (1-1.3)
MTM1	0.11	0.83	0.66	1	0.83 (0.66-1)
MTUS1	0.17	0.88	0.73	1.1	0.88 (0.73-1.1)
MTUS2	0.19	0.89	0.74	1.1	0.89 (0.74-1.1)
MVB12A	0.45	1.1	0.85	1.4	1.1 (0.85-1.4)
MVB12B	0.13	1.2	0.96	1.4	1.2 (0.96-1.4)
MYH16	0.3	0.95	0.87	1	0.95 (0.87-1)
MYO15A	0.067	1.2	0.99	1.5	1.2 (0.99-1.5)
MYO19	1.9e-05	1.8	1.4	2.3	1.8 (1.4-2.3)
MYO1A	0.12	1.1	0.97	1.3	1.1 (0.97-1.3)
MYO1B	0.0039	0.77	0.64	0.92	0.77 (0.64-0.92)
MYO1C	0.61	0.94	0.73	1.2	0.94 (0.73-1.2)
MYO1D	0.17	1.1	0.96	1.3	1.1 (0.96-1.3)
MYO1E	0.00021	0.78	0.68	0.89	0.78 (0.68-0.89)
MYO1F	0.72	1	0.87	1.2	1 (0.87-1.2)
MYO1G	0.3	1.1	0.93	1.2	1.1 (0.93-1.2)
MYO1H	0.018	1.2	1	1.3	1.2 (1-1.3)
MYO5A	0.42	0.87	0.63	1.2	0.87 (0.63-1.2)
MYO5B	0.13	0.89	0.77	1	0.89 (0.77-1)
MYO5C	0.0015	1.4	1.1	1.8	1.4 (1.1-1.8)
MYO6	0.08	0.89	0.79	1	0.89 (0.79-1)
MYO7A	0.14	1.1	0.97	1.2	1.1 (0.97-1.2)
MYO7B	0.87	0.99	0.83	1.2	0.99 (0.83-1.2)
MYRIP	0.11	0.91	0.81	1	0.91 (0.81-1)
MZT1	0.28	0.89	0.72	1.1	0.89 (0.72-1.1)
MZT2B	0.086	1.2	0.97	1.5	1.2 (0.97-1.5)
NAA11	0.36	1.1	0.93	1.2	1.1 (0.93-1.2)
NAA40	0.0029	1.3	1.1	1.6	1.3 (1.1-1.6)
NAPEPLD	0.69	1.1	0.81	1.4	1.1 (0.81-1.4)
NAPSA	0.0022	1.2	1.1	1.3	1.2 (1.1-1.3)
NAT10	0.0089	1.3	1.1	1.6	1.3 (1.1-1.6)
NAV3	0.71	1	0.88	1.2	1 (0.88-1.2)
NBR1	0.043	0.74	0.56	0.99	0.74 (0.56-0.99)
NCALD	0.3	0.91	0.77	1.1	0.91 (0.77-1.1)
NCK1	0.00042	0.63	0.49	0.82	0.63 (0.49-0.82)
NCK2	0.17	0.82	0.62	1.1	0.82 (0.62-1.1)
NCKAP5	0.025	0.93	0.87	0.99	0.93 (0.87-0.99)
NCKAP5L	0.15	1.1	0.95	1.3	1.1 (0.95-1.3)
NDC80	0.45	1.1	0.87	1.4	1.1 (0.87-1.4)
NDE1	0.041	0.76	0.59	0.99	0.76 (0.59-0.99)
NDEL1	0.0011	1.8	1.3	2.5	1.8 (1.3-2.5)
NDFIP2	0.26	0.89	0.74	1.1	0.89 (0.74-1.1)
NDN	0.016	0.79	0.66	0.96	0.79 (0.66-0.96)
NDRG1	0.42	0.94	0.81	1.1	0.94 (0.81-1.1)
NEDD1	0.0063	0.66	0.49	0.89	0.66 (0.49-0.89)
NEDD4L	0.54	0.96	0.83	1.1	0.96 (0.83-1.1)
NEDD9	0.0018	0.72	0.59	0.89	0.72 (0.59-0.89)
NEFH	0.69	0.97	0.83	1.1	0.97 (0.83-1.1)
NEK1	0.39	0.86	0.61	1.2	0.86 (0.61-1.2)
NEK11	0.095	1.3	0.95	1.8	1.3 (0.95-1.8)
NEK2	0.68	1	0.87	1.2	1 (0.87-1.2)
NEK6	8.4e-07	0.67	0.57	0.78	0.67 (0.57-0.78)
NEK7	0.0016	0.77	0.65	0.9	0.77 (0.65-0.9)
NEK8	0.041	1.2	1	1.5	1.2 (1-1.5)
NEK9	0.0032	1.5	1.2	2	1.5 (1.2-2)
NEURL4	0.00058	1.4	1.1	1.6	1.4 (1.1-1.6)
NFE2L2	2.4e-05	0.58	0.45	0.75	0.58 (0.45-0.75)
NIN	0.22	0.83	0.61	1.1	0.83 (0.61-1.1)
NINL	0.58	1.1	0.87	1.3	1.1 (0.87-1.3)
NIT2	0.12	1.2	0.95	1.6	1.2 (0.95-1.6)
NLRC3	0.61	0.96	0.82	1.1	0.96 (0.82-1.1)
NLRC5	0.0054	1.2	1.1	1.4	1.2 (1.1-1.4)
NME5	0.41	0.94	0.82	1.1	0.94 (0.82-1.1)
NME7	0.21	0.88	0.73	1.1	0.88 (0.73-1.1)
NME8	0.00076	0.88	0.81	0.95	0.88 (0.81-0.95)
NMNAT2	0.58	0.92	0.7	1.2	0.92 (0.7-1.2)
NPC1	0.012	0.73	0.57	0.93	0.73 (0.57-0.93)
NPHP1	0.03	0.84	0.72	0.98	0.84 (0.72-0.98)
NPHP4	3.1e-05	1.7	1.3	2.1	1.7 (1.3-2.1)
NPM1	0.14	0.52	0.22	1.2	0.52 (0.22-1.2)
NR0B1	0.42	0.93	0.79	1.1	0.93 (0.79-1.1)
NR3C1	2.7e-13	0.34	0.25	0.45	0.34 (0.25-0.45)
NSFL1C	0.011	1.5	1.1	2	1.5 (1.1-2)
NSG1	0.39	0.92	0.75	1.1	0.92 (0.75-1.1)
NTRK1	0.49	0.96	0.87	1.1	0.96 (0.87-1.1)
NUBP1	0.085	0.75	0.54	1	0.75 (0.54-1)
NUBP2	0.094	1.2	0.96	1.6	1.2 (0.96-1.6)
NUDCD2	0.0027	0.76	0.63	0.91	0.76 (0.63-0.91)
NUDCD3	0.56	1.1	0.82	1.5	1.1 (0.82-1.5)
NUDT21	0.27	1.2	0.87	1.6	1.2 (0.87-1.6)
NUMA1	0.066	1.2	0.99	1.5	1.2 (0.99-1.5)
NUP62	0.044	1.3	1	1.7	1.3 (1-1.7)
NUP93	0.38	1.1	0.87	1.4	1.1 (0.87-1.4)
NXNL1	0.029	0.82	0.69	0.98	0.82 (0.69-0.98)
OBSL1	0.005	0.74	0.59	0.91	0.74 (0.59-0.91)
OCLN	0.25	1.1	0.93	1.3	1.1 (0.93-1.3)
OCRL	0.0088	1.4	1.1	1.7	1.4 (1.1-1.7)
ODF1	0.3	1.1	0.94	1.2	1.1 (0.94-1.2)
ODF2	0.00094	1.3	1.1	1.5	1.3 (1.1-1.5)
ODF2L	0.6	0.93	0.73	1.2	0.93 (0.73-1.2)
ODF3	0.41	0.94	0.81	1.1	0.94 (0.81-1.1)
ODF3L2	0.28	1.1	0.95	1.2	1.1 (0.95-1.2)
OFD1	0.091	0.79	0.6	1	0.79 (0.6-1)
OLA1	0.013	0.68	0.51	0.92	0.68 (0.51-0.92)
OPN1SW	0.69	1	0.89	1.2	1 (0.89-1.2)
OPN3	0.54	1.1	0.88	1.3	1.1 (0.88-1.3)
OPN4	0.017	1.2	1	1.5	1.2 (1-1.5)
OR2A4	0.17	1.1	0.97	1.2	1.1 (0.97-1.2)
ORC2	0.14	1.3	0.91	1.9	1.3 (0.91-1.9)
OSBPL11	0.44	1.1	0.82	1.6	1.1 (0.82-1.6)
OSBPL1A	0.016	0.78	0.64	0.95	0.78 (0.64-0.95)
OSBPL9	0.011	0.59	0.4	0.89	0.59 (0.4-0.89)
PACRG	0.11	1.1	0.97	1.3	1.1 (0.97-1.3)
PAFAH1B1	0.98	0.99	0.71	1.4	0.99 (0.71-1.4)
PAK1	0.018	1.3	1.1	1.7	1.3 (1.1-1.7)
PARD6A	0.087	1.2	0.97	1.6	1.2 (0.97-1.6)
PARM1	0.61	1	0.9	1.2	1 (0.9-1.2)
PARP3	0.00018	1.4	1.2	1.7	1.4 (1.2-1.7)
PARP4	0.036	1.4	1	1.8	1.4 (1-1.8)
PAX2	0.34	1.1	0.9	1.3	1.1 (0.9-1.3)
PBOV1	0.4	0.95	0.83	1.1	0.95 (0.83-1.1)
PCDH15	0.44	0.96	0.87	1.1	0.96 (0.87-1.1)
PCDHB13	0.89	0.99	0.85	1.2	0.99 (0.85-1.2)
PCDHB15	0.94	1	0.9	1.1	1 (0.9-1.1)
PCGF5	0.00058	0.7	0.57	0.86	0.7 (0.57-0.86)
PCM1	0.71	0.94	0.69	1.3	0.94 (0.69-1.3)
PCNA	0.36	0.88	0.66	1.2	0.88 (0.66-1.2)
PCNT	0.15	1.2	0.95	1.4	1.2 (0.95-1.4)
PCSK9	0.31	1.1	0.93	1.3	1.1 (0.93-1.3)
PDC	0.57	0.97	0.89	1.1	0.97 (0.89-1.1)
PDCD5	0.11	1.3	0.95	1.7	1.3 (0.95-1.7)
PDCD6IP	0.21	1.3	0.85	2.1	1.3 (0.85-2.1)
PDE4B	0.22	1.1	0.93	1.4	1.1 (0.93-1.4)
PDE4D	2.4e-05	0.68	0.57	0.81	0.68 (0.57-0.81)
PDE4DIP	0.077	0.91	0.82	1	0.91 (0.82-1)
PDE6A	0.47	1	0.93	1.2	1 (0.93-1.2)
PDE6B	0.83	0.98	0.83	1.2	0.98 (0.83-1.2)
PDE6G	0.16	1.1	0.96	1.3	1.1 (0.96-1.3)
PDE6H	0.73	0.98	0.88	1.1	0.98 (0.88-1.1)
PDZD2	0.6	0.97	0.88	1.1	0.97 (0.88-1.1)
PEX14	0.3	1.3	0.82	2	1.3 (0.82-2)
PEX6	0.13	1.2	0.95	1.5	1.2 (0.95-1.5)
PFKM	0.057	1.2	1	1.4	1.2 (1-1.4)
PGK2	0.0073	0.81	0.7	0.95	0.81 (0.7-0.95)
PHAX	0.026	0.73	0.55	0.96	0.73 (0.55-0.96)
PHF1	0.54	1.1	0.8	1.5	1.1 (0.8-1.5)
PHLDB1	0.37	0.91	0.74	1.1	0.91 (0.74-1.1)
PHLDB2	0.15	0.89	0.77	1	0.89 (0.77-1)
PHLPP2	0.57	1.1	0.83	1.4	1.1 (0.83-1.4)
PHYH	0.01	0.81	0.7	0.95	0.81 (0.7-0.95)
PIBF1	0.00086	0.7	0.57	0.86	0.7 (0.57-0.86)
PIFO	0.13	0.91	0.81	1	0.91 (0.81-1)
PIK3C3	0.69	0.94	0.7	1.3	0.94 (0.7-1.3)
PIK3R4	0.35	1.2	0.8	1.9	1.2 (0.8-1.9)
PIK3R5	0.008	1.3	1.1	1.6	1.3 (1.1-1.6)
PIKFYVE	0.81	0.97	0.77	1.2	0.97 (0.77-1.2)
PIN1	0.042	0.73	0.54	0.99	0.73 (0.54-0.99)
PIP4K2A	0.023	0.8	0.66	0.97	0.8 (0.66-0.97)
PKD2	0.26	0.9	0.74	1.1	0.9 (0.74-1.1)
PKHD1	0.46	1.1	0.88	1.3	1.1 (0.88-1.3)
PKN2	0.0012	0.67	0.52	0.85	0.67 (0.52-0.85)
PKP4	0.05	0.83	0.68	1	0.83 (0.68-1)
PLA2G3	0.82	0.99	0.87	1.1	0.99 (0.87-1.1)
PLA2G6	0.01	1.3	1.1	1.7	1.3 (1.1-1.7)
PLAG1	0.0029	0.78	0.66	0.92	0.78 (0.66-0.92)
PLD1	0.11	0.8	0.61	1.1	0.8 (0.61-1.1)
PLD3	0.23	1.1	0.95	1.2	1.1 (0.95-1.2)
PLEKHA7	0.3	1.1	0.94	1.2	1.1 (0.94-1.2)
PLEKHG6	0.19	1.1	0.95	1.3	1.1 (0.95-1.3)
PLEKHM1	0.52	0.88	0.59	1.3	0.88 (0.59-1.3)
PLK1	0.0087	1.2	1.1	1.4	1.2 (1.1-1.4)
PLK2	0.00026	0.79	0.7	0.9	0.79 (0.7-0.9)
PLK3	0.00079	1.5	1.2	1.9	1.5 (1.2-1.9)
PLK4	0.18	1.2	0.93	1.5	1.2 (0.93-1.5)
PLK5	0.28	1.1	0.95	1.2	1.1 (0.95-1.2)
PMEL	0.65	0.98	0.91	1.1	0.98 (0.91-1.1)
PMFBP1	0.69	1	0.92	1.1	1 (0.92-1.1)
POC1A	0.032	1.3	1	1.6	1.3 (1-1.6)
POC1B	0.21	0.85	0.67	1.1	0.85 (0.67-1.1)
POC5	0.095	0.73	0.51	1.1	0.73 (0.51-1.1)
PODXL	0.1	0.84	0.69	1	0.84 (0.69-1)
POLB	0.61	1.1	0.77	1.5	1.1 (0.77-1.5)
POLR3H	0.00036	1.6	1.2	2.1	1.6 (1.2-2.1)
PPEF2	0.86	1	0.91	1.1	1 (0.91-1.1)
PPFIA2	0.79	0.98	0.83	1.2	0.98 (0.83-1.2)
PPP1R12A	0.00047	0.63	0.49	0.82	0.63 (0.49-0.82)
PPP1R32	0.9	0.99	0.89	1.1	0.99 (0.89-1.1)
PPP1R35	0.03	1.3	1	1.7	1.3 (1-1.7)
PPP2CA	0.063	0.64	0.4	1	0.64 (0.4-1)
PPP2CB	0.045	0.72	0.52	0.99	0.72 (0.52-0.99)
PPP2R3C	0.0021	0.65	0.5	0.86	0.65 (0.5-0.86)
PPP2R5A	0.031	0.72	0.53	0.97	0.72 (0.53-0.97)
PPP3R2	0.15	1.1	0.96	1.3	1.1 (0.96-1.3)
PPP4C	0.0077	1.3	1.1	1.6	1.3 (1.1-1.6)
PPP4R2	0.11	0.82	0.64	1	0.82 (0.64-1)
PRC1	0.0014	1.3	1.1	1.6	1.3 (1.1-1.6)
PRCD	0.59	1	0.88	1.2	1 (0.88-1.2)
PRDM14	0.094	1.1	0.98	1.3	1.1 (0.98-1.3)
PRKAA1	0.96	1	0.75	1.4	1 (0.75-1.4)
PRKAA2	0.017	0.81	0.67	0.96	0.81 (0.67-0.96)
PRKACA	0.00048	1.3	1.1	1.5	1.3 (1.1-1.5)
PRKACB	0.0033	0.78	0.66	0.92	0.78 (0.66-0.92)
PRKAR1A	0.14	0.79	0.57	1.1	0.79 (0.57-1.1)
PRKAR1B	0.024	1.3	1	1.6	1.3 (1-1.6)
PRKAR2A	0.023	1.5	1.1	2.2	1.5 (1.1-2.2)
PRKAR2B	0.075	0.91	0.81	1	0.91 (0.81-1)
PRKCQ	0.0027	0.78	0.66	0.92	0.78 (0.66-0.92)
PRKCZ	0.0016	0.86	0.78	0.94	0.86 (0.78-0.94)
PROCR	0.0083	0.83	0.72	0.95	0.83 (0.72-0.95)
PROM1	0.86	0.99	0.91	1.1	0.99 (0.91-1.1)
PRPH2	0.24	0.92	0.8	1.1	0.92 (0.8-1.1)
PSAP	0.22	0.84	0.64	1.1	0.84 (0.64-1.1)
PSEN1	0.044	0.68	0.47	0.99	0.68 (0.47-0.99)
PSEN2	0.49	0.91	0.71	1.2	0.91 (0.71-1.2)
PSKH1	0.97	1	0.82	1.2	1 (0.82-1.2)
PSMA1	0.79	0.93	0.55	1.6	0.93 (0.55-1.6)
PSMB4	0.18	0.72	0.45	1.2	0.72 (0.45-1.2)
PSMB5	1.2e-06	2.2	1.6	3.1	2.2 (1.6-3.1)
PSRC1	0.45	1.1	0.88	1.3	1.1 (0.88-1.3)
PTGS1	0.00018	0.68	0.56	0.83	0.68 (0.56-0.83)
PTK2	6.2e-07	0.65	0.55	0.77	0.65 (0.55-0.77)
PTPN23	0.0015	1.5	1.2	1.9	1.5 (1.2-1.9)
PXK	0.004	0.77	0.65	0.92	0.77 (0.65-0.92)
QRICH2	0.34	0.95	0.84	1.1	0.95 (0.84-1.1)
RAB11A	0.84	1	0.71	1.5	1 (0.71-1.5)
RAB11FIP3	0.00012	1.4	1.2	1.7	1.4 (1.2-1.7)
RAB11FIP4	0.56	1.1	0.86	1.3	1.1 (0.86-1.3)
RAB11FIP5	0.066	1.3	0.98	1.8	1.3 (0.98-1.8)
RAB14	0.0027	0.64	0.48	0.86	0.64 (0.48-0.86)
RAB1A	0.069	0.73	0.52	1	0.73 (0.52-1)
RAB22A	0.091	0.71	0.48	1.1	0.71 (0.48-1.1)
RAB23	0.0007	0.74	0.62	0.88	0.74 (0.62-0.88)
RAB27A	0.021	0.79	0.64	0.96	0.79 (0.64-0.96)
RAB27B	0.2	1.1	0.95	1.2	1.1 (0.95-1.2)
RAB28	6.3e-05	0.59	0.46	0.76	0.59 (0.46-0.76)
RAB29	0.097	1.1	0.98	1.3	1.1 (0.98-1.3)
RAB3D	0.004	1.4	1.1	1.8	1.4 (1.1-1.8)
RAB3IP	0.6	1.1	0.83	1.4	1.1 (0.83-1.4)
RAB7A	0.012	1.6	1.1	2.3	1.6 (1.1-2.3)
RAB7B	0.1	0.89	0.78	1	0.89 (0.78-1)
RAB8A	0.0044	1.5	1.1	1.9	1.5 (1.1-1.9)
RAB9A	2.1e-05	0.61	0.49	0.77	0.61 (0.49-0.77)
RAB9B	0.78	0.98	0.87	1.1	0.98 (0.87-1.1)
RABEP2	0.12	1.2	0.95	1.5	1.2 (0.95-1.5)
RABGAP1	0.044	1.3	1	1.7	1.3 (1-1.7)
RABL6	0.09	1.3	0.96	1.8	1.3 (0.96-1.8)
RAC1	0.013	0.62	0.43	0.9	0.62 (0.43-0.9)
RACGAP1	0.47	0.91	0.71	1.2	0.91 (0.71-1.2)
RAD18	0.062	1.3	0.99	1.7	1.3 (0.99-1.7)
RAD21	0.0051	0.55	0.37	0.84	0.55 (0.37-0.84)
RAD51	0.36	1.1	0.89	1.4	1.1 (0.89-1.4)
RAD51D	6e-05	1.9	1.4	2.6	1.9 (1.4-2.6)
RAE1	0.28	0.84	0.6	1.2	0.84 (0.6-1.2)
RALBP1	0.0077	1.5	1.1	2	1.5 (1.1-2)
RAN	0.13	1.3	0.93	1.9	1.3 (0.93-1.9)
RANBP1	0.00083	1.3	1.1	1.6	1.3 (1.1-1.6)
RANGRF	0.18	0.82	0.61	1.1	0.82 (0.61-1.1)
RAP1A	0.024	0.74	0.57	0.96	0.74 (0.57-0.96)
RAP1GAP2	0.17	0.94	0.86	1	0.94 (0.86-1)
RAPGEF2	0.017	1.3	1	1.5	1.3 (1-1.5)
RAPGEF6	2.7e-06	0.52	0.4	0.69	0.52 (0.4-0.69)
RAPSN	0.9	1	0.9	1.1	1 (0.9-1.1)
RASGEF1B	1.5e-05	0.79	0.7	0.88	0.79 (0.7-0.88)
RASGRP1	0.00019	0.77	0.67	0.88	0.77 (0.67-0.88)
RASSF1	0.23	1.2	0.9	1.6	1.2 (0.9-1.6)
RASSF10	0.059	1.1	1	1.3	1.1 (1-1.3)
RASSF7	0.041	1.4	1	1.9	1.4 (1-1.9)
RBBP6	0.52	1.1	0.81	1.5	1.1 (0.81-1.5)
RBM14	0.00015	1.5	1.2	1.8	1.5 (1.2-1.8)
RBM39	0.061	1.5	0.98	2.3	1.5 (0.98-2.3)
RCC2	0.038	1.2	1	1.5	1.2 (1-1.5)
RCVRN	0.19	1.1	0.96	1.2	1.1 (0.96-1.2)
RD3	0.33	1.1	0.94	1.2	1.1 (0.94-1.2)
REEP1	0.83	0.98	0.83	1.2	0.98 (0.83-1.2)
REEP2	0.019	0.85	0.74	0.97	0.85 (0.74-0.97)
REEP3	0.0057	0.78	0.65	0.93	0.78 (0.65-0.93)
REEP4	0.013	1.4	1.1	1.9	1.4 (1.1-1.9)
RELB	0.94	1	0.8	1.3	1 (0.8-1.3)
RGCC	0.016	0.85	0.74	0.97	0.85 (0.74-0.97)
RGN	0.57	0.96	0.85	1.1	0.96 (0.85-1.1)
RGR	0.066	1.2	0.99	1.4	1.2 (0.99-1.4)
RGS14	0.43	0.9	0.69	1.2	0.9 (0.69-1.2)
RGS2	0.0039	0.83	0.73	0.94	0.83 (0.73-0.94)
RGS9BP	0.99	1	0.87	1.1	1 (0.87-1.1)
RHO	0.6	0.96	0.81	1.1	0.96 (0.81-1.1)
RHOA	0.82	1	0.7	1.6	1 (0.7-1.6)
RHOB	0.57	0.95	0.81	1.1	0.95 (0.81-1.1)
RIBC2	0.05	0.92	0.84	1	0.92 (0.84-1)
RIC8B	0.52	1.1	0.83	1.5	1.1 (0.83-1.5)
RILP	0.79	1	0.77	1.4	1 (0.77-1.4)
RILPL1	0.82	0.98	0.82	1.2	0.98 (0.82-1.2)
RILPL2	0.0019	1.4	1.1	1.8	1.4 (1.1-1.8)
RITA1	0.24	1.1	0.92	1.4	1.1 (0.92-1.4)
RLBP1	0.87	0.99	0.87	1.1	0.99 (0.87-1.1)
RMDN1	0.022	0.75	0.58	0.96	0.75 (0.58-0.96)
RMDN2	0.031	0.83	0.7	0.98	0.83 (0.7-0.98)
RMDN3	0.0035	1.7	1.2	2.3	1.7 (1.2-2.3)
RNF128	0.00093	0.88	0.81	0.95	0.88 (0.81-0.95)
RNF13	0.037	0.83	0.7	0.99	0.83 (0.7-0.99)
RNF133	0.064	0.86	0.72	1	0.86 (0.72-1)
RNF148	0.97	1	0.84	1.2	1 (0.84-1.2)
RNF19A	0.24	0.86	0.68	1.1	0.86 (0.68-1.1)
RNF38	0.33	0.82	0.56	1.2	0.82 (0.56-1.2)
RNF4	0.2	1.3	0.89	1.8	1.3 (0.89-1.8)
ROCK1	0.09	0.75	0.53	1	0.75 (0.53-1)
ROCK2	0.83	0.97	0.74	1.3	0.97 (0.74-1.3)
ROM1	0.33	1.1	0.93	1.2	1.1 (0.93-1.2)
RP1	0.94	1	0.9	1.1	1 (0.9-1.1)
RP1L1	0.52	1	0.92	1.2	1 (0.92-1.2)
RP2	0.054	0.83	0.68	1	0.83 (0.68-1)
RPGR	0.0072	0.68	0.52	0.9	0.68 (0.52-0.9)
RPGRIP1	0.11	1.2	0.96	1.5	1.2 (0.96-1.5)
RPGRIP1L	0.11	0.86	0.71	1	0.86 (0.71-1)
RPP25	0.011	1.3	1.1	1.5	1.3 (1.1-1.5)
RPS3	0.0016	2	1.3	3.1	2 (1.3-3.1)
RPS7	0.09	0.51	0.23	1.1	0.51 (0.23-1.1)
RRAGD	0.11	0.89	0.77	1	0.89 (0.77-1)
RRH	0.0069	1.2	1.1	1.4	1.2 (1.1-1.4)
RRP7A	0.057	1.2	0.99	1.5	1.2 (0.99-1.5)
RSPH1	0.68	1	0.94	1.1	1 (0.94-1.1)
RSPH4A	0.88	1	0.92	1.1	1 (0.92-1.1)
RSPH6A	0.56	0.96	0.83	1.1	0.96 (0.83-1.1)
RSPH9	0.19	1.1	0.96	1.3	1.1 (0.96-1.3)
RTTN	0.32	1.1	0.91	1.3	1.1 (0.91-1.3)
RUVBL1	2e-05	1.5	1.3	1.9	1.5 (1.3-1.9)
RUVBL2	0.28	1.2	0.89	1.5	1.2 (0.89-1.5)
SAC3D1	0.58	0.94	0.75	1.2	0.94 (0.75-1.2)
SAG	0.18	1.1	0.96	1.3	1.1 (0.96-1.3)
SASS6	0.055	1.3	0.99	1.8	1.3 (0.99-1.8)
SCARB2	0.74	1	0.85	1.3	1 (0.85-1.3)
SCNN1A	0.1	1.1	0.97	1.3	1.1 (0.97-1.3)
SCTR	0.22	1.1	0.93	1.4	1.1 (0.93-1.4)
SCYL1	0.078	1.3	0.97	1.7	1.3 (0.97-1.7)
SDCBP	0.4	0.89	0.69	1.2	0.89 (0.69-1.2)
SDCCAG8	0.00044	0.51	0.35	0.74	0.51 (0.35-0.74)
SDF4	0.0088	1.5	1.1	2	1.5 (1.1-2)
SEMG1	0.013	0.88	0.8	0.97	0.88 (0.8-0.97)
SEMG2	0.26	1.1	0.96	1.2	1.1 (0.96-1.2)
SENP6	0.84	0.97	0.71	1.3	0.97 (0.71-1.3)
SERINC5	3.3e-06	0.69	0.59	0.81	0.69 (0.59-0.81)
SERP1	0.16	1.3	0.91	1.8	1.3 (0.91-1.8)
SETD2	0.14	1.2	0.93	1.6	1.2 (0.93-1.6)
SFI1	0.42	1.1	0.88	1.4	1.1 (0.88-1.4)
SFTPB	0.19	1.1	0.97	1.2	1.1 (0.97-1.2)
SFTPC	0.7	0.97	0.84	1.1	0.97 (0.84-1.1)
SFTPD	0.14	0.92	0.83	1	0.92 (0.83-1)
SHANK2	0.41	1.1	0.89	1.3	1.1 (0.89-1.3)
SIGLEC1	1.3e-07	1.3	1.2	1.5	1.3 (1.2-1.5)
SIRT1	0.64	0.93	0.67	1.3	0.93 (0.67-1.3)
SIRT2	0.79	0.94	0.62	1.4	0.94 (0.62-1.4)
SKA1	0.17	1.1	0.95	1.3	1.1 (0.95-1.3)
SKA2	0.072	0.71	0.49	1	0.71 (0.49-1)
SKA3	0.00045	1.6	1.2	2.1	1.6 (1.2-2.1)
SKI	0.65	0.96	0.8	1.1	0.96 (0.8-1.1)
SKP1	0.00014	0.45	0.3	0.68	0.45 (0.3-0.68)
SLA2	0.86	1	0.83	1.2	1 (0.83-1.2)
SLAIN1	0.13	1.1	0.96	1.4	1.1 (0.96-1.4)
SLAIN2	0.00062	0.48	0.31	0.73	0.48 (0.31-0.73)
SLC11A1	0.22	1.2	0.91	1.5	1.2 (0.91-1.5)
SLC11A2	0.055	1.3	0.99	1.6	1.3 (0.99-1.6)
SLC16A1	0.0039	1.3	1.1	1.6	1.3 (1.1-1.6)
SLC17A8	0.6	1	0.93	1.1	1 (0.93-1.1)
SLC18A2	0.79	1	0.88	1.2	1 (0.88-1.2)
SLC1A1	1.5e-09	0.74	0.67	0.82	0.74 (0.67-0.82)
SLC1A4	0.13	1.1	0.96	1.3	1.1 (0.96-1.3)
SLC22A14	0.14	1.2	0.94	1.5	1.2 (0.94-1.5)
SLC24A4	0.22	0.89	0.73	1.1	0.89 (0.73-1.1)
SLC26A3	0.57	0.97	0.87	1.1	0.97 (0.87-1.1)
SLC26A6	0.0062	1.2	1.1	1.4	1.2 (1.1-1.4)
SLC29A3	0.0027	0.72	0.58	0.89	0.72 (0.58-0.89)
SLC2A4	0.77	1	0.91	1.1	1 (0.91-1.1)
SLC30A2	0.45	1.1	0.91	1.2	1.1 (0.91-1.2)
SLC30A3	0.57	1.1	0.84	1.4	1.1 (0.84-1.4)
SLC30A4	0.0025	0.81	0.71	0.93	0.81 (0.71-0.93)
SLC31A1	0.0033	0.81	0.7	0.93	0.81 (0.7-0.93)
SLC31A2	0.89	0.99	0.85	1.2	0.99 (0.85-1.2)
SLC38A9	0.002	0.57	0.4	0.82	0.57 (0.4-0.82)
SLC39A12	0.016	1.1	1	1.2	1.1 (1-1.2)
SLC39A14	0.012	1.3	1.1	1.5	1.3 (1.1-1.5)
SLC6A2	0.019	1.4	1.1	1.8	1.4 (1.1-1.8)
SLC9A3R1	0.16	1.2	0.94	1.5	1.2 (0.94-1.5)
SLC9A9	0.16	0.85	0.67	1.1	0.85 (0.67-1.1)
SLC9B2	3.5e-08	1.7	1.4	2.1	1.7 (1.4-2.1)
SLIRP	0.97	1	0.75	1.3	1 (0.75-1.3)
SLMAP	0.059	0.73	0.53	1	0.73 (0.53-1)
SMAD4	0.96	1	0.76	1.3	1 (0.76-1.3)
SMAD7	0.0011	0.77	0.66	0.9	0.77 (0.66-0.9)
SMC1A	0.24	0.86	0.67	1.1	0.86 (0.67-1.1)
SMC3	0.98	1	0.74	1.4	1 (0.74-1.4)
SMC6	0.00087	1.5	1.2	1.8	1.5 (1.2-1.8)
SMIM22	0.013	1.1	1	1.2	1.1 (1-1.2)
SMO	0.18	1.1	0.95	1.3	1.1 (0.95-1.3)
SMTN	0.075	1.2	0.98	1.5	1.2 (0.98-1.5)
SMTNL1	0.059	0.89	0.79	1	0.89 (0.79-1)
SMTNL2	0.58	0.96	0.84	1.1	0.96 (0.84-1.1)
SNAP29	0.37	0.86	0.61	1.2	0.86 (0.61-1.2)
SNAPIN	0.71	1.1	0.76	1.5	1.1 (0.76-1.5)
SNCA	0.0019	0.64	0.49	0.85	0.64 (0.49-0.85)
SNCG	0.27	0.92	0.78	1.1	0.92 (0.78-1.1)
SNF8	0.0095	0.61	0.41	0.88	0.61 (0.41-0.88)
SNX10	0.16	0.91	0.79	1	0.91 (0.79-1)
SNX14	0.065	0.77	0.58	1	0.77 (0.58-1)
SNX16	0.012	0.75	0.6	0.94	0.75 (0.6-0.94)
SNX4	0.11	1.4	0.93	2.1	1.4 (0.93-2.1)
SORBS1	0.029	1.3	1	1.6	1.3 (1-1.6)
SORBS2	0.078	0.86	0.72	1	0.86 (0.72-1)
SORL1	0.047	0.89	0.8	1	0.89 (0.8-1)
SPA17	0.00075	0.74	0.62	0.88	0.74 (0.62-0.88)
SPACA3	0.35	1.1	0.94	1.2	1.1 (0.94-1.2)
SPAG16	2.3e-07	0.65	0.55	0.77	0.65 (0.55-0.77)
SPAG4	0.0013	1.3	1.1	1.5	1.3 (1.1-1.5)
SPAG5	0.32	1.1	0.89	1.4	1.1 (0.89-1.4)
SPAG6	0.8	0.98	0.86	1.1	0.98 (0.86-1.1)
SPAG8	0.36	0.93	0.81	1.1	0.93 (0.81-1.1)
SPAG9	0.16	0.74	0.49	1.1	0.74 (0.49-1.1)
SPAST	0.71	1.1	0.76	1.5	1.1 (0.76-1.5)
SPATA19	0.94	1	0.83	1.2	1 (0.83-1.2)
SPATA33	0.44	0.93	0.77	1.1	0.93 (0.77-1.1)
SPATA6	0.22	0.86	0.68	1.1	0.86 (0.68-1.1)
SPATA6L	0.21	1.1	0.94	1.3	1.1 (0.94-1.3)
SPATA7	0.095	0.86	0.72	1	0.86 (0.72-1)
SPATC1	0.087	0.89	0.77	1	0.89 (0.77-1)
SPATC1L	0.2	1.1	0.95	1.3	1.1 (0.95-1.3)
SPDL1	0.11	1.3	0.95	1.7	1.3 (0.95-1.7)
SPECC1	0.067	0.81	0.65	1	0.81 (0.65-1)
SPECC1L	0.23	1.1	0.93	1.3	1.1 (0.93-1.3)
SPEF1	0.22	1.1	0.92	1.4	1.1 (0.92-1.4)
SPEF2	0.31	1.1	0.91	1.3	1.1 (0.91-1.3)
SPICE1	0.075	1.3	0.98	1.6	1.3 (0.98-1.6)
SPPL2A	0.21	0.85	0.65	1.1	0.85 (0.65-1.1)
SPPL2B	0.027	1.3	1	1.6	1.3 (1-1.6)
SPRY2	0.0012	0.82	0.72	0.92	0.82 (0.72-0.92)
SPTBN4	0.072	0.84	0.69	1	0.84 (0.69-1)
SPTBN5	0.098	1.1	0.98	1.3	1.1 (0.98-1.3)
SQSTM1	0.28	0.86	0.65	1.1	0.86 (0.65-1.1)
SRC	0.48	1.1	0.92	1.2	1.1 (0.92-1.2)
SRPRB	0.074	1.3	0.98	1.6	1.3 (0.98-1.6)
SSNA1	0.0088	1.5	1.1	2	1.5 (1.1-2)
SSX2IP	0.35	0.91	0.74	1.1	0.91 (0.74-1.1)
STAG1	0.7	0.92	0.61	1.4	0.92 (0.61-1.4)
STAG2	5.9e-06	0.52	0.4	0.69	0.52 (0.4-0.69)
STARD3	0.11	1.3	0.94	1.8	1.3 (0.94-1.8)
STARD3NL	0.43	0.88	0.64	1.2	0.88 (0.64-1.2)
STARD9	0.097	1.2	0.97	1.4	1.2 (0.97-1.4)
STEAP3	0.38	1.1	0.92	1.2	1.1 (0.92-1.2)
STIL	0.24	0.88	0.71	1.1	0.88 (0.71-1.1)
STK11	0.0051	1.4	1.1	1.8	1.4 (1.1-1.8)
STMN1	0.4	0.91	0.73	1.1	0.91 (0.73-1.1)
STMN2	0.019	0.87	0.78	0.98	0.87 (0.78-0.98)
STMN3	0.017	1.2	1	1.5	1.2 (1-1.5)
STMN4	0.74	1	0.86	1.2	1 (0.86-1.2)
STOML1	0.44	0.88	0.63	1.2	0.88 (0.63-1.2)
STOX1	0.53	1	0.92	1.2	1 (0.92-1.2)
STX1B	0.00054	1.3	1.1	1.6	1.3 (1.1-1.6)
STX3	0.0014	1.5	1.2	2	1.5 (1.2-2)
STX7	0.34	0.88	0.67	1.1	0.88 (0.67-1.1)
STX8	0.012	0.71	0.54	0.93	0.71 (0.54-0.93)
SUN1	0.17	1.3	0.91	1.7	1.3 (0.91-1.7)
SUN2	0.5	0.93	0.76	1.1	0.93 (0.76-1.1)
SUN3	0.096	0.91	0.82	1	0.91 (0.82-1)
SUN5	0.12	1.2	0.95	1.6	1.2 (0.95-1.6)
SVIL	7.9e-05	0.68	0.56	0.82	0.68 (0.56-0.82)
SYBU	0.0051	0.88	0.81	0.96	0.88 (0.81-0.96)
SYN1	0.13	1.1	0.97	1.3	1.1 (0.97-1.3)
SYNE1	0.0014	0.8	0.7	0.92	0.8 (0.7-0.92)
SYNE2	0.99	1	0.8	1.2	1 (0.8-1.2)
SYNE3	0.0022	1.5	1.1	1.9	1.5 (1.1-1.9)
SYNE4	0.14	1.1	0.97	1.3	1.1 (0.97-1.3)
SYT11	7.9e-06	0.66	0.55	0.79	0.66 (0.55-0.79)
SYT4	0.23	1.1	0.95	1.2	1.1 (0.95-1.2)
TACC1	0.72	1.1	0.81	1.4	1.1 (0.81-1.4)
TACC2	0.12	0.85	0.69	1	0.85 (0.69-1)
TACC3	0.026	1.2	1	1.5	1.2 (1-1.5)
TACR1	0.74	0.97	0.8	1.2	0.97 (0.8-1.2)
TACR2	0.67	1	0.89	1.2	1 (0.89-1.2)
TACR3	0.0023	0.84	0.75	0.94	0.84 (0.75-0.94)
TAF1D	0.0021	1.3	1.1	1.6	1.3 (1.1-1.6)
TANC2	0.035	0.86	0.75	0.99	0.86 (0.75-0.99)
TAOK1	0.0096	0.59	0.39	0.88	0.59 (0.39-0.88)
TAP1	0.022	0.79	0.64	0.97	0.79 (0.64-0.97)
TAPT1	0.79	1	0.78	1.4	1 (0.78-1.4)
TBATA	0.14	1.1	0.96	1.4	1.1 (0.96-1.4)
TBC1D21	0.19	1.1	0.96	1.3	1.1 (0.96-1.3)
TBC1D30	0.61	1.1	0.83	1.4	1.1 (0.83-1.4)
TBC1D31	0.92	1	0.76	1.4	1 (0.76-1.4)
TBC1D7	0.14	1.2	0.95	1.5	1.2 (0.95-1.5)
TBCA	0.013	0.66	0.47	0.92	0.66 (0.47-0.92)
TBCC	0.28	0.86	0.65	1.1	0.86 (0.65-1.1)
TBCCD1	0.77	1	0.78	1.4	1 (0.78-1.4)
TBCD	0.01	1.3	1.1	1.5	1.3 (1.1-1.5)
TBCE	0.0094	0.66	0.49	0.9	0.66 (0.49-0.9)
TBCEL	0.00089	0.68	0.54	0.85	0.68 (0.54-0.85)
TCEA2	0.39	0.93	0.78	1.1	0.93 (0.78-1.1)
TCHP	0.00046	1.5	1.2	2	1.5 (1.2-2)
TCIRG1	0.8	1	0.83	1.3	1 (0.83-1.3)
TCP10L	0.25	0.86	0.67	1.1	0.86 (0.67-1.1)
TCP11	0.0093	1.2	1	1.3	1.2 (1-1.3)
TCTE1	0.67	1.1	0.83	1.3	1.1 (0.83-1.3)
TEK	0.88	1	0.84	1.2	1 (0.84-1.2)
TEKT1	0.75	0.97	0.79	1.2	0.97 (0.79-1.2)
TEKT2	0.4	1	0.94	1.2	1 (0.94-1.2)
TEKT3	0.55	0.97	0.86	1.1	0.97 (0.86-1.1)
TEKT5	0.22	0.91	0.77	1.1	0.91 (0.77-1.1)
TESK1	0.11	1.2	0.96	1.5	1.2 (0.96-1.5)
TEX101	0.014	0.82	0.7	0.96	0.82 (0.7-0.96)
TF	0.79	0.98	0.84	1.1	0.98 (0.84-1.1)
TGIF2	0.63	1.1	0.78	1.5	1.1 (0.78-1.5)
TMEM106B	0.0014	0.77	0.65	0.9	0.77 (0.65-0.9)
TMEM165	0.36	1.1	0.86	1.5	1.1 (0.86-1.5)
TMEM192	0.77	1	0.82	1.3	1 (0.82-1.3)
TMEM201	0.11	1.2	0.97	1.4	1.2 (0.97-1.4)
TMEM214	6.7e-06	1.6	1.3	2	1.6 (1.3-2)
TMEM230	0.4	0.85	0.59	1.2	0.85 (0.59-1.2)
TMEM237	0.76	0.97	0.79	1.2	0.97 (0.79-1.2)
TMEM25	0.83	1	0.83	1.3	1 (0.83-1.3)
TMEM30A	0.16	0.85	0.67	1.1	0.85 (0.67-1.1)
TMEM59	0.047	0.73	0.53	1	0.73 (0.53-1)
TMEM63A	0.00053	1.8	1.3	2.4	1.8 (1.3-2.4)
TMEM67	0.096	1.2	0.96	1.6	1.2 (0.96-1.6)
TMEM9	0.049	0.76	0.58	1	0.76 (0.58-1)
TMUB1	0.0047	1.4	1.1	1.8	1.4 (1.1-1.8)
TNKS	0.037	0.8	0.65	0.99	0.8 (0.65-0.99)
TNKS2	0.00045	0.7	0.57	0.85	0.7 (0.57-0.85)
TOMM20	0.0019	0.66	0.51	0.86	0.66 (0.51-0.86)
TOP2A	0.31	0.9	0.73	1.1	0.9 (0.73-1.1)
TOPBP1	0.15	1.3	0.91	1.8	1.3 (0.91-1.8)
TOPORS	0.076	0.79	0.61	1	0.79 (0.61-1)
TP53	0.0029	1.3	1.1	1.5	1.3 (1.1-1.5)
TPCN2	0.029	1.3	1	1.6	1.3 (1-1.6)
TPGS1	0.07	1.1	0.99	1.2	1.1 (0.99-1.2)
TPGS2	0.026	0.77	0.61	0.97	0.77 (0.61-0.97)
TPPP	0.58	0.93	0.72	1.2	0.93 (0.72-1.2)
TPPP2	0.26	1.1	0.94	1.2	1.1 (0.94-1.2)
TPR	0.1	0.79	0.6	1	0.79 (0.6-1)
TPX2	0.042	1.2	1	1.5	1.2 (1-1.5)
TRAF3IP1	0.11	0.8	0.61	1	0.8 (0.61-1)
TRAF5	0.17	1.1	0.95	1.3	1.1 (0.95-1.3)
TRAK1	0.012	1.4	1.1	1.8	1.4 (1.1-1.8)
TRAK2	0.00065	0.59	0.44	0.8	0.59 (0.44-0.8)
TRAT1	0.0057	0.88	0.81	0.97	0.88 (0.81-0.97)
TRIM36	0.91	1	0.89	1.1	1 (0.89-1.1)
TRIM37	0.03	1.6	1	2.5	1.6 (1-2.5)
TRIM46	0.0049	1.3	1.1	1.5	1.3 (1.1-1.5)
TRIM54	0.16	0.92	0.81	1	0.92 (0.81-1)
TRIM58	0.17	0.92	0.82	1	0.92 (0.82-1)
TRIOBP	0.71	1.1	0.78	1.4	1.1 (0.78-1.4)
TRIP4	0.074	0.69	0.47	1	0.69 (0.47-1)
TRPV4	0.47	1	0.93	1.2	1 (0.93-1.2)
TSEN2	0.0023	1.5	1.2	1.9	1.5 (1.2-1.9)
TSG101	0.025	0.6	0.39	0.94	0.6 (0.39-0.94)
TSGA10	0.39	0.9	0.71	1.1	0.9 (0.71-1.1)
TSGA10IP	0.3	0.94	0.84	1.1	0.94 (0.84-1.1)
TSKS	0.11	1.1	0.97	1.3	1.1 (0.97-1.3)
TSPAN15	0.31	0.94	0.83	1.1	0.94 (0.83-1.1)
TSSK2	0.78	0.98	0.82	1.2	0.98 (0.82-1.2)
TSSK4	0.093	1.1	0.99	1.2	1.1 (0.99-1.2)
TTBK2	0.15	1.3	0.92	1.8	1.3 (0.92-1.8)
TTC12	0.74	0.95	0.68	1.3	0.95 (0.68-1.3)
TTC19	0.15	1.2	0.92	1.7	1.2 (0.92-1.7)
TTC23L	0.19	1.1	0.94	1.4	1.1 (0.94-1.4)
TTC26	0.72	0.95	0.74	1.2	0.95 (0.74-1.2)
TTC28	0.51	1.1	0.88	1.3	1.1 (0.88-1.3)
TTC29	0.79	1	0.92	1.1	1 (0.92-1.1)
TTC30A	0.0012	0.79	0.68	0.91	0.79 (0.68-0.91)
TTC30B	0.00083	0.74	0.62	0.88	0.74 (0.62-0.88)
TTC39A	0.71	0.97	0.83	1.1	0.97 (0.83-1.1)
TTC8	0.0019	0.71	0.57	0.88	0.71 (0.57-0.88)
TTI2	0.11	1.4	0.92	2.1	1.4 (0.92-2.1)
TTL	0.12	0.74	0.51	1.1	0.74 (0.51-1.1)
TTLL1	0.33	1.1	0.91	1.3	1.1 (0.91-1.3)
TTLL11	0.12	1.2	0.96	1.5	1.2 (0.96-1.5)
TTLL12	1e-06	1.8	1.4	2.4	1.8 (1.4-2.4)
TTLL3	0.041	1.3	1	1.6	1.3 (1-1.6)
TTLL4	0.11	1.2	0.95	1.6	1.2 (0.95-1.6)
TTLL5	0.23	1.2	0.87	1.8	1.2 (0.87-1.8)
TTLL6	0.2	1.1	0.96	1.2	1.1 (0.96-1.2)
TTLL7	0.13	1.1	0.97	1.2	1.1 (0.97-1.2)
TTLL9	0.54	1	0.91	1.2	1 (0.91-1.2)
TTPA	0.51	1	0.93	1.1	1 (0.93-1.1)
TUBA1A	1.1e-06	0.63	0.53	0.76	0.63 (0.53-0.76)
TUBA1B	0.17	1.4	0.86	2.3	1.4 (0.86-2.3)
TUBA1C	0.038	1.6	1	2.4	1.6 (1-2.4)
TUBB4A	4e-06	1.3	1.2	1.5	1.3 (1.2-1.5)
TUBD1	0.23	0.85	0.64	1.1	0.85 (0.64-1.1)
TUBE1	0.34	0.9	0.73	1.1	0.9 (0.73-1.1)
TUBG1	0.39	1.1	0.87	1.4	1.1 (0.87-1.4)
TUBG2	0.0063	1.3	1.1	1.6	1.3 (1.1-1.6)
TUBGCP2	0.023	1.4	1	1.8	1.4 (1-1.8)
TUBGCP3	0.0073	0.7	0.53	0.91	0.7 (0.53-0.91)
TUBGCP4	0.032	1.4	1	1.8	1.4 (1-1.8)
TUBGCP5	0.64	1.1	0.81	1.4	1.1 (0.81-1.4)
TUBGCP6	0.084	1.3	0.97	1.6	1.3 (0.97-1.6)
TULP1	0.012	0.85	0.76	0.97	0.85 (0.76-0.97)
TULP3	0.84	1	0.81	1.3	1 (0.81-1.3)
TXNDC9	0.0048	0.7	0.55	0.9	0.7 (0.55-0.9)
UBN1	0.61	0.93	0.7	1.2	0.93 (0.7-1.2)
UBR4	0.0037	1.3	1.1	1.6	1.3 (1.1-1.6)
UBXN2B	0.07	0.76	0.56	1	0.76 (0.56-1)
UMOD	0.36	1.1	0.94	1.2	1.1 (0.94-1.2)
UNC119	0.17	0.87	0.71	1.1	0.87 (0.71-1.1)
UNC13D	0.1	1.1	0.97	1.3	1.1 (0.97-1.3)
UPF3B	0.85	1	0.82	1.3	1 (0.82-1.3)
USH1G	0.049	1.2	1	1.4	1.2 (1-1.4)
USH2A	0.041	0.91	0.82	1	0.91 (0.82-1)
USO1	0.69	0.93	0.64	1.3	0.93 (0.64-1.3)
USP2	0.037	0.89	0.8	0.99	0.89 (0.8-0.99)
USP20	0.93	0.99	0.86	1.1	0.99 (0.86-1.1)
USP33	0.0028	0.64	0.48	0.86	0.64 (0.48-0.86)
UVRAG	0.77	0.96	0.74	1.3	0.96 (0.74-1.3)
UXT	0.069	0.76	0.56	1	0.76 (0.56-1)
VAC14	0.5	1.1	0.89	1.3	1.1 (0.89-1.3)
VAMP5	0.63	1	0.89	1.2	1 (0.89-1.2)
VAMP7	0.29	0.81	0.55	1.2	0.81 (0.55-1.2)
VAMP8	5.9e-05	0.59	0.46	0.77	0.59 (0.46-0.77)
VAPB	0.42	1.3	0.73	2.2	1.3 (0.73-2.2)
VCAN	0.0021	0.85	0.77	0.94	0.85 (0.77-0.94)
VDAC2	0.00012	2.1	1.5	3.2	2.1 (1.5-3.2)
VIM	0.46	0.92	0.74	1.1	0.92 (0.74-1.1)
VIPAS39	0.0045	1.6	1.2	2.3	1.6 (1.2-2.3)
VPS11	0.6	1.1	0.73	1.7	1.1 (0.73-1.7)
VPS13A	0.024	1.3	1	1.6	1.3 (1-1.6)
VPS13C	0.0097	1.4	1.1	1.8	1.4 (1.1-1.8)
VPS16	0.48	1.2	0.78	1.7	1.2 (0.78-1.7)
VPS18	0.00093	1.6	1.2	2.2	1.6 (1.2-2.2)
VPS26B	0.011	1.4	1.1	1.9	1.4 (1.1-1.9)
VPS28	0.076	0.71	0.48	1	0.71 (0.48-1)
VPS29	0.0026	0.56	0.38	0.81	0.56 (0.38-0.81)
VPS33A	0.0017	0.63	0.47	0.84	0.63 (0.47-0.84)
VPS33B	0.38	1.2	0.83	1.6	1.2 (0.83-1.6)
VPS35	0.029	0.71	0.53	0.97	0.71 (0.53-0.97)
VPS36	0.00022	1.8	1.3	2.5	1.8 (1.3-2.5)
VPS37A	0.00093	0.62	0.47	0.82	0.62 (0.47-0.82)
VPS37B	0.9	0.99	0.88	1.1	0.99 (0.88-1.1)
VPS37C	0.83	0.97	0.72	1.3	0.97 (0.72-1.3)
VPS37D	0.88	0.99	0.88	1.1	0.99 (0.88-1.1)
VPS39	0.069	1.2	0.99	1.5	1.2 (0.99-1.5)
VPS41	0.069	1.5	0.97	2.5	1.5 (0.97-2.5)
VPS4A	0.017	1.5	1.1	2.2	1.5 (1.1-2.2)
VPS4B	0.075	1.3	0.97	1.8	1.3 (0.97-1.8)
VTA1	0.01	0.74	0.59	0.93	0.74 (0.59-0.93)
VTI1A	0.83	1	0.75	1.4	1 (0.75-1.4)
VTI1B	0.15	0.7	0.44	1.1	0.7 (0.44-1.1)
WASL	0.0017	0.65	0.5	0.85	0.65 (0.5-0.85)
WBP2NL	0.34	0.95	0.86	1.1	0.95 (0.86-1.1)
WDR11	0.011	1.4	1.1	1.8	1.4 (1.1-1.8)
WDR13	0.53	1.1	0.86	1.3	1.1 (0.86-1.3)
WDR19	0.3	1.1	0.91	1.3	1.1 (0.91-1.3)
WDR35	0.6	1.1	0.86	1.3	1.1 (0.86-1.3)
WDR48	0.88	1	0.68	1.6	1 (0.68-1.6)
WDR62	0.0043	1.4	1.1	1.7	1.4 (1.1-1.7)
WDR73	0.00047	1.8	1.3	2.6	1.8 (1.3-2.6)
WDR81	0.4	1.1	0.88	1.4	1.1 (0.88-1.4)
WDR90	0.00075	1.4	1.2	1.7	1.4 (1.2-1.7)
WDR91	0.97	1	0.82	1.2	1 (0.82-1.2)
WRAP73	0.0026	1.6	1.2	2.1	1.6 (1.2-2.1)
WRN	0.86	0.97	0.73	1.3	0.97 (0.73-1.3)
XIAP	0.092	0.79	0.6	1	0.79 (0.6-1)
XPO1	0.068	0.69	0.47	1	0.69 (0.47-1)
XRCC2	0.17	0.82	0.62	1.1	0.82 (0.62-1.1)
XRCC3	0.0014	1.2	1.1	1.4	1.2 (1.1-1.4)
YES1	0.45	0.94	0.79	1.1	0.94 (0.79-1.1)
YIPF1	0.1	0.76	0.55	1.1	0.76 (0.55-1.1)
YIPF2	0.65	1.1	0.78	1.5	1.1 (0.78-1.5)
YPEL5	0.00025	0.58	0.43	0.78	0.58 (0.43-0.78)
YTHDF2	0.86	0.96	0.6	1.5	0.96 (0.6-1.5)
ZBED1	0.26	1.1	0.91	1.4	1.1 (0.91-1.4)
ZBED6	0.0022	0.87	0.79	0.95	0.87 (0.79-0.95)
ZBTB1	0.29	0.84	0.6	1.2	0.84 (0.6-1.2)
ZFYVE19	0.041	1.5	1	2.1	1.5 (1-2.1)
ZFYVE26	0.0038	1.5	1.2	2.1	1.5 (1.2-2.1)
ZMYND10	0.039	1.2	1	1.4	1.2 (1-1.4)
ZNF12	0.0096	0.7	0.53	0.92	0.7 (0.53-0.92)
ZNF322	0.74	0.95	0.7	1.3	0.95 (0.7-1.3)
ZNF365	0.24	1.1	0.95	1.3	1.1 (0.95-1.3)
ZP2	0.047	1.1	1	1.3	1.1 (1-1.3)
ZW10	0.02	1.5	1.1	2.1	1.5 (1.1-2.1)
ZWILCH	0.012	1.5	1.1	2.1	1.5 (1.1-2.1)

## Sheet: Univariate Cox 
gene	p.value	HR	lower	upper	HR (95% CI for HR)
AAAS	0.012	1.3	1.1	1.6	1.3 (1.1-1.6)
ABCA3	0.045	0.89	0.79	1	0.89 (0.79-1)
ABCB6	0.0035	1.3	1.1	1.5	1.3 (1.1-1.5)
ABI2	0.00022	0.56	0.41	0.76	0.56 (0.41-0.76)
ABL1	0.00013	1.5	1.2	1.8	1.5 (1.2-1.8)
ACADS	0.018	1.3	1	1.6	1.3 (1-1.6)
AK5	0.032	0.85	0.73	0.99	0.85 (0.73-0.99)
AK6	0.02	0.76	0.6	0.96	0.76 (0.6-0.96)
AKAP3	0.012	1.3	1.1	1.6	1.3 (1.1-1.6)
AKT1	0.012	1.2	1	1.5	1.2 (1-1.5)
ALDOB	0.038	1.2	1	1.3	1.2 (1-1.3)
ALPK1	0.00033	0.72	0.6	0.86	0.72 (0.6-0.86)
ALS2	0.0054	1.8	1.2	2.8	1.8 (1.2-2.8)
ANK2	0.011	0.8	0.68	0.95	0.8 (0.68-0.95)
ANK3	0.0049	0.8	0.69	0.93	0.8 (0.69-0.93)
ANKRD13A	0.023	0.79	0.65	0.97	0.79 (0.65-0.97)
ANKRD13B	1e-07	1.8	1.5	2.3	1.8 (1.5-2.3)
ANKRD13D	0.0082	1.3	1.1	1.7	1.3 (1.1-1.7)
ANKRD26	0.026	0.76	0.59	0.97	0.76 (0.59-0.97)
ANKRD53	0.028	1.2	1	1.3	1.2 (1-1.3)
ANKRD7	0.011	0.9	0.83	0.98	0.9 (0.83-0.98)
AP3B1	6.4e-05	1.5	1.2	1.8	1.5 (1.2-1.8)
AP3D1	0.00017	1.8	1.3	2.5	1.8 (1.3-2.5)
AP3M1	0.0018	1.8	1.2	2.6	1.8 (1.2-2.6)
AP3S1	0.045	0.73	0.54	0.99	0.73 (0.54-0.99)
AP5M1	0.019	0.66	0.46	0.93	0.66 (0.46-0.93)
APEX1	0.034	1.5	1	2.2	1.5 (1-2.2)
APOA5	0.016	1.2	1	1.5	1.2 (1-1.5)
APPL1	0.0026	0.71	0.56	0.89	0.71 (0.56-0.89)
ARHGAP18	0.00012	0.75	0.64	0.87	0.75 (0.64-0.87)
ARHGEF10	0.0048	0.74	0.6	0.91	0.74 (0.6-0.91)
ARL2	0.0001	1.7	1.3	2.3	1.7 (1.3-2.3)
ARL2BP	0.0013	0.62	0.46	0.83	0.62 (0.46-0.83)
ARL3	0.0079	0.75	0.61	0.93	0.75 (0.61-0.93)
ARL6	0.028	0.77	0.61	0.97	0.77 (0.61-0.97)
ARL8A	0.0056	1.2	1.1	1.5	1.2 (1.1-1.5)
ARMC9	0.015	0.76	0.61	0.95	0.76 (0.61-0.95)
ARR3	0.015	1.2	1	1.3	1.2 (1-1.3)
ATAT1	0.002	1.3	1.1	1.5	1.3 (1.1-1.5)
ATF4	3.4e-06	2.3	1.6	3.3	2.3 (1.6-3.3)
ATF5	0.028	1.1	1	1.3	1.1 (1-1.3)
ATMIN	0.0066	0.66	0.49	0.89	0.66 (0.49-0.89)
ATP13A2	2.5e-06	1.4	1.2	1.7	1.4 (1.2-1.7)
ATP13A3	0.0056	1.4	1.1	1.7	1.4 (1.1-1.7)
ATP13A4	0.039	1.2	1	1.5	1.2 (1-1.5)
ATP1A1	0.00031	1.5	1.2	1.9	1.5 (1.2-1.9)
ATP1A4	0.0068	0.78	0.64	0.93	0.78 (0.64-0.93)
ATP1B1	0.0023	0.84	0.75	0.94	0.84 (0.75-0.94)
ATP1B3	1.4e-06	2.1	1.6	2.9	2.1 (1.6-2.9)
ATP6V1D	0.0069	0.57	0.38	0.86	0.57 (0.38-0.86)
ATP7A	4.4e-06	0.57	0.44	0.72	0.57 (0.44-0.72)
AUNIP	0.0045	1.5	1.1	1.9	1.5 (1.1-1.9)
BACE1	0.028	0.76	0.6	0.97	0.76 (0.6-0.97)
BAIAP2	0.013	1.4	1.1	1.8	1.4 (1.1-1.8)
BAIAP3	0.048	1.1	1	1.3	1.1 (1-1.3)
BBS4	0.021	0.73	0.56	0.95	0.73 (0.56-0.95)
BBS7	0.0066	0.74	0.59	0.92	0.74 (0.59-0.92)
BCAS2	0.025	0.72	0.54	0.96	0.72 (0.54-0.96)
BCAS3	0.00027	0.75	0.64	0.87	0.75 (0.64-0.87)
BCL10	0.025	0.72	0.54	0.96	0.72 (0.54-0.96)
BEX4	0.0017	0.79	0.69	0.92	0.79 (0.69-0.92)
BIRC7	0.045	1.2	1	1.5	1.2 (1-1.5)
BLOC1S1	0.022	0.67	0.48	0.95	0.67 (0.48-0.95)
BLOC1S2	0.00084	0.64	0.49	0.83	0.64 (0.49-0.83)
BRCA1	0.012	1.3	1.1	1.5	1.3 (1.1-1.5)
BRCC3	0.004	0.66	0.49	0.87	0.66 (0.49-0.87)
BRSK1	0.0045	1.2	1.1	1.4	1.2 (1.1-1.4)
BSG	3.2e-05	1.5	1.2	1.8	1.5 (1.2-1.8)
BST2	0.022	1.2	1	1.5	1.2 (1-1.5)
C10orf90	0.037	1.3	1	1.6	1.3 (1-1.6)
C4orf47	0.0055	0.85	0.75	0.95	0.85 (0.75-0.95)
CACNA1F	0.011	1.3	1.1	1.5	1.3 (1.1-1.5)
CALY	0.035	1.1	1	1.3	1.1 (1-1.3)
CAMK2N2	0.00052	1.5	1.2	1.8	1.5 (1.2-1.8)
CAMSAP2	0.002	0.74	0.61	0.9	0.74 (0.61-0.9)
CAPG	0.0041	0.82	0.71	0.94	0.82 (0.71-0.94)
CAPN7	0.02	0.72	0.55	0.95	0.72 (0.55-0.95)
CAPRIN2	0.035	1.2	1	1.5	1.2 (1-1.5)
CATSPERD	0.014	0.86	0.77	0.97	0.86 (0.77-0.97)
CC2D1A	0.00054	1.5	1.2	2	1.5 (1.2-2)
CCDC102B	0.019	0.89	0.81	0.98	0.89 (0.81-0.98)
CCDC116	0.0028	1.3	1.1	1.5	1.3 (1.1-1.5)
CCDC13	0.0023	1.5	1.1	1.9	1.5 (1.1-1.9)
CCDC14	6.1e-06	1.5	1.3	1.9	1.5 (1.3-1.9)
CCDC141	0.028	0.88	0.78	0.99	0.88 (0.78-0.99)
CCDC15	0.00044	0.72	0.6	0.87	0.72 (0.6-0.87)
CCDC186	7.5e-05	0.67	0.55	0.82	0.67 (0.55-0.82)
CCDC28B	0.0015	0.75	0.62	0.89	0.75 (0.62-0.89)
CCDC38	0.013	1.2	1	1.5	1.2 (1-1.5)
CCDC77	0.00019	1.7	1.3	2.3	1.7 (1.3-2.3)
CCDC78	1.6e-05	1.3	1.2	1.5	1.3 (1.2-1.5)
CCDC85B	5.2e-07	1.6	1.3	1.9	1.6 (1.3-1.9)
CCDC88C	0.00017	1.4	1.2	1.6	1.4 (1.2-1.6)
CCHCR1	0.0022	1.4	1.1	1.7	1.4 (1.1-1.7)
CCNE1	2.5e-06	1.6	1.3	1.9	1.6 (1.3-1.9)
CCNE2	0.0084	0.82	0.7	0.95	0.82 (0.7-0.95)
CCNL1	0.00078	1.4	1.2	1.8	1.4 (1.2-1.8)
CCNL2	0.00076	1.4	1.1	1.7	1.4 (1.1-1.7)
CCSAP	0.00019	0.67	0.55	0.83	0.67 (0.55-0.83)
CCT4	0.025	1.4	1	2	1.4 (1-2)
CCT5	0.0028	1.6	1.2	2.2	1.6 (1.2-2.2)
CCZ1	0.015	1.3	1.1	1.7	1.3 (1.1-1.7)
CD1E	1e-05	0.75	0.65	0.85	0.75 (0.65-0.85)
CD300LG	3.1e-06	1.6	1.3	2	1.6 (1.3-2)
CD52	0.00031	0.76	0.65	0.88	0.76 (0.65-0.88)
CD86	6.4e-05	0.75	0.65	0.86	0.75 (0.65-0.86)
CDC16	0.014	1.7	1.1	2.5	1.7 (1.1-2.5)
CDC25B	0.0096	1.3	1.1	1.5	1.3 (1.1-1.5)
CDC27	0.0061	0.63	0.46	0.88	0.63 (0.46-0.88)
CDC45	0.028	1.2	1	1.4	1.2 (1-1.4)
CDC6	0.0044	1.3	1.1	1.6	1.3 (1.1-1.6)
CDIP1	0.0093	1.2	1	1.4	1.2 (1-1.4)
CDK10	0.019	1.4	1.1	1.8	1.4 (1.1-1.8)
CDK5RAP3	0.00027	1.3	1.1	1.6	1.3 (1.1-1.6)
CDKN1B	0.013	0.75	0.6	0.94	0.75 (0.6-0.94)
CEP112	0.00015	0.7	0.58	0.84	0.7 (0.58-0.84)
CEP135	6.4e-06	0.51	0.38	0.68	0.51 (0.38-0.68)
CEP19	0.014	0.79	0.65	0.95	0.79 (0.65-0.95)
CEP192	0.0006	1.5	1.2	2	1.5 (1.2-2)
CEP250	0.0021	1.4	1.1	1.7	1.4 (1.1-1.7)
CEP290	0.00022	0.59	0.45	0.78	0.59 (0.45-0.78)
CEP350	9e-06	0.44	0.31	0.63	0.44 (0.31-0.63)
CEP41	0.0051	0.68	0.52	0.89	0.68 (0.52-0.89)
CEP55	0.0079	1.3	1.1	1.6	1.3 (1.1-1.6)
CEP57	0.0017	0.66	0.51	0.86	0.66 (0.51-0.86)
CEP70	0.0017	1.3	1.1	1.6	1.3 (1.1-1.6)
CEP85	0.0018	1.4	1.1	1.8	1.4 (1.1-1.8)
CEP85L	0.018	0.8	0.67	0.96	0.8 (0.67-0.96)
CEP95	0.0059	1.5	1.1	2	1.5 (1.1-2)
CETN1	0.02	1.2	1	1.3	1.2 (1-1.3)
CETN2	0.0035	0.67	0.51	0.88	0.67 (0.51-0.88)
CETN3	0.01	0.78	0.65	0.94	0.78 (0.65-0.94)
CHID1	0.0003	1.6	1.2	2.1	1.6 (1.2-2.1)
CHMP1A	0.022	1.3	1	1.7	1.3 (1-1.7)
CHMP1B	0.014	1.5	1.1	2	1.5 (1.1-2)
CHMP2B	0.0023	0.7	0.56	0.88	0.7 (0.56-0.88)
CHODL	0.012	0.88	0.79	0.97	0.88 (0.79-0.97)
CIR1	0.04	0.73	0.53	0.99	0.73 (0.53-0.99)
CKAP5	0.0031	1.5	1.1	1.9	1.5 (1.1-1.9)
CLASP2	0.0018	1.8	1.2	2.5	1.8 (1.2-2.5)
CLCN6	0.032	1.2	1	1.4	1.2 (1-1.4)
CLECL1	0.037	1.1	1	1.2	1.1 (1-1.2)
CLIC4	1.4e-05	0.72	0.62	0.83	0.72 (0.62-0.83)
CLIC5	0.038	0.8	0.65	0.99	0.8 (0.65-0.99)
CLIP2	0.0027	0.88	0.82	0.96	0.88 (0.82-0.96)
CLIP3	0.0065	0.86	0.76	0.96	0.86 (0.76-0.96)
CLIP4	0.00057	0.8	0.71	0.91	0.8 (0.71-0.91)
CLMN	0.012	1.3	1.1	1.6	1.3 (1.1-1.6)
CLMP	0.00031	0.78	0.68	0.89	0.78 (0.68-0.89)
CNTRL	0.0059	0.73	0.58	0.91	0.73 (0.58-0.91)
CSNK1A1	0.00042	0.42	0.26	0.68	0.42 (0.26-0.68)
CSNK1D	0.048	1.4	1	1.8	1.4 (1-1.8)
CTAG2	0.0011	1.1	1	1.2	1.1 (1-1.2)
CTDP1	0.0012	1.4	1.1	1.8	1.4 (1.1-1.8)
CUL3	7.3e-05	0.51	0.36	0.71	0.51 (0.36-0.71)
CUL7	6.8e-06	1.7	1.3	2.1	1.7 (1.3-2.1)
CYP2A6	0.0035	1.6	1.2	2.2	1.6 (1.2-2.2)
DAAM1	0.0053	0.83	0.72	0.94	0.83 (0.72-0.94)
DBH	0.018	0.84	0.73	0.97	0.84 (0.73-0.97)
DCAF13	0.017	1.5	1.1	2.1	1.5 (1.1-2.1)
DCTN1	0.0023	1.4	1.1	1.8	1.4 (1.1-1.8)
DCTN3	0.015	0.66	0.47	0.92	0.66 (0.47-0.92)
DCTN4	0.0028	0.65	0.49	0.86	0.65 (0.49-0.86)
DCTN6	0.0056	0.71	0.56	0.9	0.71 (0.56-0.9)
DCXR	0.0082	1.5	1.1	1.9	1.5 (1.1-1.9)
DDX11	0.0012	1.2	1.1	1.4	1.2 (1.1-1.4)
DHX9	5.3e-05	1.8	1.3	2.3	1.8 (1.3-2.3)
DIP2B	8.4e-05	2	1.4	2.8	2 (1.4-2.8)
DIS3L	0.0019	1.6	1.2	2.1	1.6 (1.2-2.1)
DIXDC1	0.0039	0.79	0.68	0.93	0.79 (0.68-0.93)
DLG5	0.043	0.86	0.74	1	0.86 (0.74-1)
DNAH2	0.049	1.2	1	1.4	1.2 (1-1.4)
DNAH3	0.011	1.5	1.1	2	1.5 (1.1-2)
DNAJB13	0.018	1.1	1	1.3	1.1 (1-1.3)
DNAL1	0.0061	0.68	0.52	0.9	0.68 (0.52-0.9)
DNHD1	0.014	1.3	1.1	1.7	1.3 (1.1-1.7)
DNM2	0.017	1.3	1.1	1.6	1.3 (1.1-1.6)
DST	0.00021	0.7	0.58	0.85	0.7 (0.58-0.85)
DYNC1H1	0.0041	1.4	1.1	1.7	1.4 (1.1-1.7)
DYNC1I2	0.00014	0.47	0.32	0.7	0.47 (0.32-0.7)
DYNLL2	0.045	1.3	1	1.6	1.3 (1-1.6)
DYNLRB1	0.045	0.64	0.42	0.99	0.64 (0.42-0.99)
DYNLRB2	0.029	0.9	0.82	0.99	0.9 (0.82-0.99)
DYNLT3	7.7e-07	0.53	0.42	0.69	0.53 (0.42-0.69)
DYRK1A	2.9e-08	0.33	0.23	0.49	0.33 (0.23-0.49)
DZIP1	7.9e-05	0.7	0.59	0.84	0.7 (0.59-0.84)
E2F1	0.00029	1.4	1.2	1.8	1.4 (1.2-1.8)
EFCAB2	0.01	0.81	0.69	0.95	0.81 (0.69-0.95)
EFHC1	0.001	1.4	1.1	1.7	1.4 (1.1-1.7)
EHBP1L1	0.0077	1.2	1.1	1.4	1.2 (1.1-1.4)
EMD	0.018	1.3	1	1.6	1.3 (1-1.6)
EML1	4.4e-07	0.65	0.55	0.77	0.65 (0.55-0.77)
EML2	0.00042	1.7	1.3	2.3	1.7 (1.3-2.3)
EML3	5.5e-05	1.3	1.2	1.5	1.3 (1.2-1.5)
EML4	0.0053	1.5	1.1	1.9	1.5 (1.1-1.9)
EPHA3	0.00018	0.8	0.72	0.9	0.8 (0.72-0.9)
ERBB2	0.035	0.69	0.49	0.97	0.69 (0.49-0.97)
ERC1	0.016	1.4	1.1	1.8	1.4 (1.1-1.8)
ESPL1	0.031	1.2	1	1.4	1.2 (1-1.4)
EVC	0.0066	0.86	0.77	0.96	0.86 (0.77-0.96)
EVI5	0.0083	0.78	0.64	0.94	0.78 (0.64-0.94)
EXOC7	0.0091	1.5	1.1	2.1	1.5 (1.1-2.1)
EXOC8	0.0018	0.66	0.51	0.86	0.66 (0.51-0.86)
EZR	0.016	0.74	0.58	0.95	0.74 (0.58-0.95)
F2R	0.023	0.86	0.75	0.98	0.86 (0.75-0.98)
FAM110C	0.00012	0.85	0.78	0.92	0.85 (0.78-0.92)
FAM161A	0.0043	1.3	1.1	1.5	1.3 (1.1-1.5)
FAM161B	0.025	1.3	1	1.6	1.3 (1-1.6)
FAM166B	0.033	0.88	0.79	0.99	0.88 (0.79-0.99)
FAM83D	0.02	1.3	1	1.6	1.3 (1-1.6)
FBF1	0.0017	1.4	1.1	1.7	1.4 (1.1-1.7)
FBXW11	0.038	1.5	1	2.1	1.5 (1-2.1)
FES	0.0036	1.2	1.1	1.3	1.2 (1.1-1.3)
FGF13	0.0033	0.83	0.74	0.94	0.83 (0.74-0.94)
FHDC1	0.029	1.3	1	1.5	1.3 (1-1.5)
FIG4	0.017	0.7	0.52	0.94	0.7 (0.52-0.94)
FKBP4	2.6e-07	1.6	1.4	2	1.6 (1.4-2)
FLII	0.041	1.3	1	1.8	1.3 (1-1.8)
FLOT1	0.0038	1.4	1.1	1.9	1.4 (1.1-1.9)
FMR1	0.028	0.75	0.57	0.97	0.75 (0.57-0.97)
FRY	1.2e-05	0.73	0.64	0.84	0.73 (0.64-0.84)
FSIP2	0.044	0.91	0.83	1	0.91 (0.83-1)
FTCD	0.019	1.3	1	1.6	1.3 (1-1.6)
G6PD	0.006	1.3	1.1	1.5	1.3 (1.1-1.5)
GABARAP	0.037	0.68	0.48	0.98	0.68 (0.48-0.98)
GABARAPL2	0.007	0.59	0.4	0.87	0.59 (0.4-0.87)
GAS2L1	0.00019	0.73	0.62	0.86	0.73 (0.62-0.86)
GAS2L3	0.00036	0.7	0.58	0.85	0.7 (0.58-0.85)
GBA2	2.9e-06	1.9	1.4	2.4	1.9 (1.4-2.4)
GIT1	8.4e-06	1.7	1.3	2.1	1.7 (1.3-2.1)
GJB6	0.014	0.89	0.81	0.98	0.89 (0.81-0.98)
GNAI1	2.7e-05	0.72	0.62	0.84	0.72 (0.62-0.84)
GNAQ	0.0039	0.73	0.59	0.9	0.73 (0.59-0.9)
GOLGA2	0.0017	1.4	1.1	1.8	1.4 (1.1-1.8)
GOLGB1	0.0004	1.6	1.2	2	1.6 (1.2-2)
GOSR2	0.043	1.5	1	2.1	1.5 (1-2.1)
GPSM2	0.0091	0.74	0.58	0.93	0.74 (0.58-0.93)
GRK1	0.046	1.1	1	1.3	1.1 (1-1.3)
GRK4	0.019	0.83	0.71	0.97	0.83 (0.71-0.97)
GRN	0.017	1.3	1	1.5	1.3 (1-1.5)
GSTM3	0.0012	0.72	0.59	0.88	0.72 (0.59-0.88)
GTSE1	0.022	1.3	1	1.6	1.3 (1-1.6)
HAP1	0.013	1.2	1	1.4	1.2 (1-1.4)
HAUS3	6.4e-05	0.62	0.49	0.78	0.62 (0.49-0.78)
HAUS5	0.027	1.2	1	1.5	1.2 (1-1.5)
HDAC6	0.015	1.2	1	1.5	1.2 (1-1.5)
HGS	0.00038	1.4	1.1	1.6	1.4 (1.1-1.6)
HID1	0.0029	1.4	1.1	1.7	1.4 (1.1-1.7)
HK2	1.2e-05	1.4	1.2	1.7	1.4 (1.2-1.7)
HNMT	0.00012	0.77	0.68	0.88	0.77 (0.68-0.88)
HNRNPU	0.028	1.5	1	2.1	1.5 (1-2.1)
HOOK1	0.024	1.1	1	1.2	1.1 (1-1.2)
HOOK2	0.028	1.2	1	1.5	1.2 (1-1.5)
HORMAD2	0.0021	1.4	1.1	1.6	1.4 (1.1-1.6)
HSF1	0.00059	1.4	1.2	1.7	1.4 (1.2-1.7)
HSPB11	0.001	0.7	0.57	0.87	0.7 (0.57-0.87)
HSPH1	0.0032	1.5	1.1	1.9	1.5 (1.1-1.9)
HTT	0.01	1.4	1.1	1.8	1.4 (1.1-1.8)
IFT122	0.0034	1.5	1.2	2	1.5 (1.2-2)
IFT140	0.039	1.3	1	1.7	1.3 (1-1.7)
IFT172	0.0033	1.4	1.1	1.7	1.4 (1.1-1.7)
IFT52	0.00047	0.58	0.43	0.79	0.58 (0.43-0.79)
IFT74	0.00023	0.82	0.74	0.91	0.82 (0.74-0.91)
IFT81	0.024	0.76	0.6	0.96	0.76 (0.6-0.96)
IFT88	0.024	0.69	0.51	0.95	0.69 (0.51-0.95)
IGBP1	0.00064	0.61	0.46	0.81	0.61 (0.46-0.81)
IGF2R	0.007	1.3	1.1	1.5	1.3 (1.1-1.5)
IKBKG	0.035	1.3	1	1.7	1.3 (1-1.7)
IL12A	0.00099	1.2	1.1	1.4	1.2 (1.1-1.4)
IMPG1	0.02	0.88	0.79	0.98	0.88 (0.79-0.98)
INO80	0.018	1.6	1.1	2.3	1.6 (1.1-2.3)
INSC	0.00084	1.2	1.1	1.3	1.2 (1.1-1.3)
INSR	0.014	0.81	0.68	0.96	0.81 (0.68-0.96)
IQCG	0.012	1.2	1	1.3	1.2 (1-1.3)
ITGB1BP1	0.017	0.74	0.57	0.95	0.74 (0.57-0.95)
ITSN2	2.6e-05	0.54	0.4	0.72	0.54 (0.4-0.72)
KAT2A	3.3e-07	1.8	1.4	2.2	1.8 (1.4-2.2)
KAT2B	0.0018	0.67	0.52	0.86	0.67 (0.52-0.86)
KAT5	0.0039	1.4	1.1	1.7	1.4 (1.1-1.7)
KATNAL1	2.5e-06	0.61	0.5	0.75	0.61 (0.5-0.75)
KCNQ1	0.025	0.86	0.75	0.98	0.86 (0.75-0.98)
KEAP1	0.0048	1.8	1.2	2.7	1.8 (1.2-2.7)
KIAA1549	0.0011	1.4	1.2	1.8	1.4 (1.2-1.8)
KIF15	0.048	1.2	1	1.5	1.2 (1-1.5)
KIF18A	0.046	0.81	0.66	1	0.81 (0.66-1)
KIF18B	0.038	1.2	1	1.5	1.2 (1-1.5)
KIF19	0.033	1.2	1	1.3	1.2 (1-1.3)
KIF1C	0.0099	1.3	1.1	1.6	1.3 (1.1-1.6)
KIF23	0.012	1.3	1.1	1.6	1.3 (1.1-1.6)
KIF2C	0.035	1.2	1	1.5	1.2 (1-1.5)
KIF3A	0.013	0.69	0.51	0.92	0.69 (0.51-0.92)
KIF5A	0.00038	1.6	1.2	2.1	1.6 (1.2-2.1)
KIF5B	0.045	0.73	0.54	0.99	0.73 (0.54-0.99)
KIF5C	0.011	0.85	0.76	0.96	0.85 (0.76-0.96)
KIFC1	0.03	1.2	1	1.4	1.2 (1-1.4)
KIFC2	0.00059	1.2	1.1	1.4	1.2 (1.1-1.4)
KIZ	0.028	0.78	0.62	0.97	0.78 (0.62-0.97)
KLHL12	0.0043	1.5	1.1	2.1	1.5 (1.1-2.1)
KLHL21	5.5e-06	1.3	1.2	1.5	1.3 (1.2-1.5)
KLHL22	0.0071	0.66	0.48	0.89	0.66 (0.48-0.89)
KMT2E	0.00015	0.67	0.55	0.83	0.67 (0.55-0.83)
KNSTRN	0.034	1.4	1	1.9	1.4 (1-1.9)
KNTC1	0.00027	1.4	1.2	1.7	1.4 (1.2-1.7)
KXD1	0.0067	1.5	1.1	1.9	1.5 (1.1-1.9)
LAMP2	7.8e-05	0.66	0.54	0.81	0.66 (0.54-0.81)
LAMP3	8.4e-06	0.75	0.66	0.85	0.75 (0.66-0.85)
LAMTOR1	0.0016	0.56	0.39	0.8	0.56 (0.39-0.8)
LAMTOR2	0.016	0.69	0.51	0.93	0.69 (0.51-0.93)
LAMTOR3	0.0021	0.68	0.53	0.87	0.68 (0.53-0.87)
LAMTOR5	0.0017	0.62	0.46	0.83	0.62 (0.46-0.83)
LAPTM4A	0.00034	0.59	0.44	0.79	0.59 (0.44-0.79)
LAPTM4B	0.023	0.84	0.72	0.98	0.84 (0.72-0.98)
LCK	6.1e-05	0.8	0.72	0.89	0.8 (0.72-0.89)
LITAF	0.037	1.2	1	1.5	1.2 (1-1.5)
LRPPRC	0.0017	1.7	1.2	2.4	1.7 (1.2-2.4)
LRRC45	0.024	1.2	1	1.4	1.2 (1-1.4)
LYN	0.0095	1.4	1.1	1.9	1.4 (1.1-1.9)
MAGI2	0.0078	0.79	0.66	0.94	0.79 (0.66-0.94)
MAK	0.012	0.86	0.77	0.97	0.86 (0.77-0.97)
MAP1B	0.011	0.78	0.65	0.95	0.78 (0.65-0.95)
MAP1LC3A	0.008	1.3	1.1	1.6	1.3 (1.1-1.6)
MAP1S	0.034	1.4	1	1.8	1.4 (1-1.8)
MAP2	0.0044	0.84	0.74	0.95	0.84 (0.74-0.95)
MAP2K2	0.013	1.3	1.1	1.6	1.3 (1.1-1.6)
MAPK1	0.001	0.59	0.43	0.81	0.59 (0.43-0.81)
MAPK15	0.023	1.2	1	1.4	1.2 (1-1.4)
MAPKAPK2	0.032	1.2	1	1.5	1.2 (1-1.5)
MAPRE3	0.02	0.82	0.7	0.97	0.82 (0.7-0.97)
MCM3	0.0013	1.3	1.1	1.5	1.3 (1.1-1.5)
MCOLN1	0.00012	1.5	1.2	1.8	1.5 (1.2-1.8)
MCOLN2	0.043	1.2	1	1.4	1.2 (1-1.4)
MCPH1	9.4e-05	0.65	0.53	0.81	0.65 (0.53-0.81)
MDH1	0.0019	0.62	0.45	0.84	0.62 (0.45-0.84)
MFSD12	0.038	1.3	1	1.7	1.3 (1-1.7)
MIB1	0.0028	0.74	0.61	0.9	0.74 (0.61-0.9)
MISP	0.0011	1.2	1.1	1.4	1.2 (1.1-1.4)
MITD1	0.013	0.71	0.54	0.93	0.71 (0.54-0.93)
MKKS	0.01	0.75	0.6	0.93	0.75 (0.6-0.93)
MKS1	0.00094	1.6	1.2	2.1	1.6 (1.2-2.1)
MLF1	0.0018	0.75	0.62	0.9	0.75 (0.62-0.9)
MLLT11	0.011	0.8	0.68	0.95	0.8 (0.68-0.95)
MMS19	2.3e-05	1.9	1.4	2.6	1.9 (1.4-2.6)
MON1B	0.011	0.69	0.52	0.92	0.69 (0.52-0.92)
MPDZ	0.01	0.81	0.68	0.95	0.81 (0.68-0.95)
MPHOSPH9	0.033	0.73	0.54	0.98	0.73 (0.54-0.98)
MPLKIP	0.045	0.79	0.63	1	0.79 (0.63-1)
MR1	1.4e-05	0.53	0.39	0.7	0.53 (0.39-0.7)
MREG	1e-08	0.66	0.57	0.76	0.66 (0.57-0.76)
MTCL1	0.0093	1.1	1	1.3	1.1 (1-1.3)
MYO19	1.9e-05	1.8	1.4	2.3	1.8 (1.4-2.3)
MYO1B	0.0039	0.77	0.64	0.92	0.77 (0.64-0.92)
MYO1E	0.00021	0.78	0.68	0.89	0.78 (0.68-0.89)
MYO1H	0.018	1.2	1	1.3	1.2 (1-1.3)
MYO5C	0.0015	1.4	1.1	1.8	1.4 (1.1-1.8)
NAA40	0.0029	1.3	1.1	1.6	1.3 (1.1-1.6)
NAPSA	0.0022	1.2	1.1	1.3	1.2 (1.1-1.3)
NAT10	0.0089	1.3	1.1	1.6	1.3 (1.1-1.6)
NBR1	0.043	0.74	0.56	0.99	0.74 (0.56-0.99)
NCK1	0.00042	0.63	0.49	0.82	0.63 (0.49-0.82)
NCKAP5	0.025	0.93	0.87	0.99	0.93 (0.87-0.99)
NDE1	0.041	0.76	0.59	0.99	0.76 (0.59-0.99)
NDEL1	0.0011	1.8	1.3	2.5	1.8 (1.3-2.5)
NDN	0.016	0.79	0.66	0.96	0.79 (0.66-0.96)
NEDD1	0.0063	0.66	0.49	0.89	0.66 (0.49-0.89)
NEDD9	0.0018	0.72	0.59	0.89	0.72 (0.59-0.89)
NEK6	8.4e-07	0.67	0.57	0.78	0.67 (0.57-0.78)
NEK7	0.0016	0.77	0.65	0.9	0.77 (0.65-0.9)
NEK8	0.041	1.2	1	1.5	1.2 (1-1.5)
NEK9	0.0032	1.5	1.2	2	1.5 (1.2-2)
NEURL4	0.00058	1.4	1.1	1.6	1.4 (1.1-1.6)
NFE2L2	2.4e-05	0.58	0.45	0.75	0.58 (0.45-0.75)
NLRC5	0.0054	1.2	1.1	1.4	1.2 (1.1-1.4)
NME8	0.00076	0.88	0.81	0.95	0.88 (0.81-0.95)
NPC1	0.012	0.73	0.57	0.93	0.73 (0.57-0.93)
NPHP1	0.03	0.84	0.72	0.98	0.84 (0.72-0.98)
NPHP4	3.1e-05	1.7	1.3	2.1	1.7 (1.3-2.1)
NR3C1	2.7e-13	0.34	0.25	0.45	0.34 (0.25-0.45)
NSFL1C	0.011	1.5	1.1	2	1.5 (1.1-2)
NUDCD2	0.0027	0.76	0.63	0.91	0.76 (0.63-0.91)
NUP62	0.044	1.3	1	1.7	1.3 (1-1.7)
NXNL1	0.029	0.82	0.69	0.98	0.82 (0.69-0.98)
OBSL1	0.005	0.74	0.59	0.91	0.74 (0.59-0.91)
OCRL	0.0088	1.4	1.1	1.7	1.4 (1.1-1.7)
ODF2	0.00094	1.3	1.1	1.5	1.3 (1.1-1.5)
OLA1	0.013	0.68	0.51	0.92	0.68 (0.51-0.92)
OPN4	0.017	1.2	1	1.5	1.2 (1-1.5)
OSBPL1A	0.016	0.78	0.64	0.95	0.78 (0.64-0.95)
OSBPL9	0.011	0.59	0.4	0.89	0.59 (0.4-0.89)
PAK1	0.018	1.3	1.1	1.7	1.3 (1.1-1.7)
PARP3	0.00018	1.4	1.2	1.7	1.4 (1.2-1.7)
PARP4	0.036	1.4	1	1.8	1.4 (1-1.8)
PCGF5	0.00058	0.7	0.57	0.86	0.7 (0.57-0.86)
PDE4D	2.4e-05	0.68	0.57	0.81	0.68 (0.57-0.81)
PGK2	0.0073	0.81	0.7	0.95	0.81 (0.7-0.95)
PHAX	0.026	0.73	0.55	0.96	0.73 (0.55-0.96)
PHYH	0.01	0.81	0.7	0.95	0.81 (0.7-0.95)
PIBF1	0.00086	0.7	0.57	0.86	0.7 (0.57-0.86)
PIK3R5	0.008	1.3	1.1	1.6	1.3 (1.1-1.6)
PIN1	0.042	0.73	0.54	0.99	0.73 (0.54-0.99)
PIP4K2A	0.023	0.8	0.66	0.97	0.8 (0.66-0.97)
PKN2	0.0012	0.67	0.52	0.85	0.67 (0.52-0.85)
PLA2G6	0.01	1.3	1.1	1.7	1.3 (1.1-1.7)
PLAG1	0.0029	0.78	0.66	0.92	0.78 (0.66-0.92)
PLK1	0.0087	1.2	1.1	1.4	1.2 (1.1-1.4)
PLK2	0.00026	0.79	0.7	0.9	0.79 (0.7-0.9)
PLK3	0.00079	1.5	1.2	1.9	1.5 (1.2-1.9)
POC1A	0.032	1.3	1	1.6	1.3 (1-1.6)
POLR3H	0.00036	1.6	1.2	2.1	1.6 (1.2-2.1)
PPP1R12A	0.00047	0.63	0.49	0.82	0.63 (0.49-0.82)
PPP1R35	0.03	1.3	1	1.7	1.3 (1-1.7)
PPP2CB	0.045	0.72	0.52	0.99	0.72 (0.52-0.99)
PPP2R3C	0.0021	0.65	0.5	0.86	0.65 (0.5-0.86)
PPP2R5A	0.031	0.72	0.53	0.97	0.72 (0.53-0.97)
PPP4C	0.0077	1.3	1.1	1.6	1.3 (1.1-1.6)
PRC1	0.0014	1.3	1.1	1.6	1.3 (1.1-1.6)
PRKAA2	0.017	0.81	0.67	0.96	0.81 (0.67-0.96)
PRKACA	0.00048	1.3	1.1	1.5	1.3 (1.1-1.5)
PRKACB	0.0033	0.78	0.66	0.92	0.78 (0.66-0.92)
PRKAR1B	0.024	1.3	1	1.6	1.3 (1-1.6)
PRKAR2A	0.023	1.5	1.1	2.2	1.5 (1.1-2.2)
PRKCQ	0.0027	0.78	0.66	0.92	0.78 (0.66-0.92)
PRKCZ	0.0016	0.86	0.78	0.94	0.86 (0.78-0.94)
PROCR	0.0083	0.83	0.72	0.95	0.83 (0.72-0.95)
PSEN1	0.044	0.68	0.47	0.99	0.68 (0.47-0.99)
PSMB5	1.2e-06	2.2	1.6	3.1	2.2 (1.6-3.1)
PTGS1	0.00018	0.68	0.56	0.83	0.68 (0.56-0.83)
PTK2	6.2e-07	0.65	0.55	0.77	0.65 (0.55-0.77)
PTPN23	0.0015	1.5	1.2	1.9	1.5 (1.2-1.9)
PXK	0.004	0.77	0.65	0.92	0.77 (0.65-0.92)
RAB11FIP3	0.00012	1.4	1.2	1.7	1.4 (1.2-1.7)
RAB14	0.0027	0.64	0.48	0.86	0.64 (0.48-0.86)
RAB23	0.0007	0.74	0.62	0.88	0.74 (0.62-0.88)
RAB27A	0.021	0.79	0.64	0.96	0.79 (0.64-0.96)
RAB28	6.3e-05	0.59	0.46	0.76	0.59 (0.46-0.76)
RAB3D	0.004	1.4	1.1	1.8	1.4 (1.1-1.8)
RAB7A	0.012	1.6	1.1	2.3	1.6 (1.1-2.3)
RAB8A	0.0044	1.5	1.1	1.9	1.5 (1.1-1.9)
RAB9A	2.1e-05	0.61	0.49	0.77	0.61 (0.49-0.77)
RABGAP1	0.044	1.3	1	1.7	1.3 (1-1.7)
RAC1	0.013	0.62	0.43	0.9	0.62 (0.43-0.9)
RAD21	0.0051	0.55	0.37	0.84	0.55 (0.37-0.84)
RAD51D	6e-05	1.9	1.4	2.6	1.9 (1.4-2.6)
RALBP1	0.0077	1.5	1.1	2	1.5 (1.1-2)
RANBP1	0.00083	1.3	1.1	1.6	1.3 (1.1-1.6)
RAP1A	0.024	0.74	0.57	0.96	0.74 (0.57-0.96)
RAPGEF2	0.017	1.3	1	1.5	1.3 (1-1.5)
RAPGEF6	2.7e-06	0.52	0.4	0.69	0.52 (0.4-0.69)
RASGEF1B	1.5e-05	0.79	0.7	0.88	0.79 (0.7-0.88)
RASGRP1	0.00019	0.77	0.67	0.88	0.77 (0.67-0.88)
RASSF7	0.041	1.4	1	1.9	1.4 (1-1.9)
RBM14	0.00015	1.5	1.2	1.8	1.5 (1.2-1.8)
RCC2	0.038	1.2	1	1.5	1.2 (1-1.5)
REEP2	0.019	0.85	0.74	0.97	0.85 (0.74-0.97)
REEP3	0.0057	0.78	0.65	0.93	0.78 (0.65-0.93)
REEP4	0.013	1.4	1.1	1.9	1.4 (1.1-1.9)
RGCC	0.016	0.85	0.74	0.97	0.85 (0.74-0.97)
RGS2	0.0039	0.83	0.73	0.94	0.83 (0.73-0.94)
RILPL2	0.0019	1.4	1.1	1.8	1.4 (1.1-1.8)
RMDN1	0.022	0.75	0.58	0.96	0.75 (0.58-0.96)
RMDN2	0.031	0.83	0.7	0.98	0.83 (0.7-0.98)
RMDN3	0.0035	1.7	1.2	2.3	1.7 (1.2-2.3)
RNF128	0.00093	0.88	0.81	0.95	0.88 (0.81-0.95)
RNF13	0.037	0.83	0.7	0.99	0.83 (0.7-0.99)
RPGR	0.0072	0.68	0.52	0.9	0.68 (0.52-0.9)
RPP25	0.011	1.3	1.1	1.5	1.3 (1.1-1.5)
RPS3	0.0016	2	1.3	3.1	2 (1.3-3.1)
RRH	0.0069	1.2	1.1	1.4	1.2 (1.1-1.4)
RUVBL1	2e-05	1.5	1.3	1.9	1.5 (1.3-1.9)
SDCCAG8	0.00044	0.51	0.35	0.74	0.51 (0.35-0.74)
SDF4	0.0088	1.5	1.1	2	1.5 (1.1-2)
SEMG1	0.013	0.88	0.8	0.97	0.88 (0.8-0.97)
SERINC5	3.3e-06	0.69	0.59	0.81	0.69 (0.59-0.81)
SIGLEC1	1.3e-07	1.3	1.2	1.5	1.3 (1.2-1.5)
SKA3	0.00045	1.6	1.2	2.1	1.6 (1.2-2.1)
SKP1	0.00014	0.45	0.3	0.68	0.45 (0.3-0.68)
SLAIN2	0.00062	0.48	0.31	0.73	0.48 (0.31-0.73)
SLC16A1	0.0039	1.3	1.1	1.6	1.3 (1.1-1.6)
SLC1A1	1.5e-09	0.74	0.67	0.82	0.74 (0.67-0.82)
SLC26A6	0.0062	1.2	1.1	1.4	1.2 (1.1-1.4)
SLC29A3	0.0027	0.72	0.58	0.89	0.72 (0.58-0.89)
SLC30A4	0.0025	0.81	0.71	0.93	0.81 (0.71-0.93)
SLC31A1	0.0033	0.81	0.7	0.93	0.81 (0.7-0.93)
SLC38A9	0.002	0.57	0.4	0.82	0.57 (0.4-0.82)
SLC39A12	0.016	1.1	1	1.2	1.1 (1-1.2)
SLC39A14	0.012	1.3	1.1	1.5	1.3 (1.1-1.5)
SLC6A2	0.019	1.4	1.1	1.8	1.4 (1.1-1.8)
SLC9B2	3.5e-08	1.7	1.4	2.1	1.7 (1.4-2.1)
SMAD7	0.0011	0.77	0.66	0.9	0.77 (0.66-0.9)
SMC6	0.00087	1.5	1.2	1.8	1.5 (1.2-1.8)
SMIM22	0.013	1.1	1	1.2	1.1 (1-1.2)
SNCA	0.0019	0.64	0.49	0.85	0.64 (0.49-0.85)
SNF8	0.0095	0.61	0.41	0.88	0.61 (0.41-0.88)
SNX16	0.012	0.75	0.6	0.94	0.75 (0.6-0.94)
SORBS1	0.029	1.3	1	1.6	1.3 (1-1.6)
SORL1	0.047	0.89	0.8	1	0.89 (0.8-1)
SPA17	0.00075	0.74	0.62	0.88	0.74 (0.62-0.88)
SPAG16	2.3e-07	0.65	0.55	0.77	0.65 (0.55-0.77)
SPAG4	0.0013	1.3	1.1	1.5	1.3 (1.1-1.5)
SPPL2B	0.027	1.3	1	1.6	1.3 (1-1.6)
SPRY2	0.0012	0.82	0.72	0.92	0.82 (0.72-0.92)
SSNA1	0.0088	1.5	1.1	2	1.5 (1.1-2)
STAG2	5.9e-06	0.52	0.4	0.69	0.52 (0.4-0.69)
STK11	0.0051	1.4	1.1	1.8	1.4 (1.1-1.8)
STMN2	0.019	0.87	0.78	0.98	0.87 (0.78-0.98)
STMN3	0.017	1.2	1	1.5	1.2 (1-1.5)
STX1B	0.00054	1.3	1.1	1.6	1.3 (1.1-1.6)
STX3	0.0014	1.5	1.2	2	1.5 (1.2-2)
STX8	0.012	0.71	0.54	0.93	0.71 (0.54-0.93)
SVIL	7.9e-05	0.68	0.56	0.82	0.68 (0.56-0.82)
SYBU	0.0051	0.88	0.81	0.96	0.88 (0.81-0.96)
SYNE1	0.0014	0.8	0.7	0.92	0.8 (0.7-0.92)
SYNE3	0.0022	1.5	1.1	1.9	1.5 (1.1-1.9)
SYT11	7.9e-06	0.66	0.55	0.79	0.66 (0.55-0.79)
TACC3	0.026	1.2	1	1.5	1.2 (1-1.5)
TACR3	0.0023	0.84	0.75	0.94	0.84 (0.75-0.94)
TAF1D	0.0021	1.3	1.1	1.6	1.3 (1.1-1.6)
TANC2	0.035	0.86	0.75	0.99	0.86 (0.75-0.99)
TAOK1	0.0096	0.59	0.39	0.88	0.59 (0.39-0.88)
TAP1	0.022	0.79	0.64	0.97	0.79 (0.64-0.97)
TBCA	0.013	0.66	0.47	0.92	0.66 (0.47-0.92)
TBCD	0.01	1.3	1.1	1.5	1.3 (1.1-1.5)
TBCE	0.0094	0.66	0.49	0.9	0.66 (0.49-0.9)
TBCEL	0.00089	0.68	0.54	0.85	0.68 (0.54-0.85)
TCHP	0.00046	1.5	1.2	2	1.5 (1.2-2)
TCP11	0.0093	1.2	1	1.3	1.2 (1-1.3)
TEX101	0.014	0.82	0.7	0.96	0.82 (0.7-0.96)
TMEM106B	0.0014	0.77	0.65	0.9	0.77 (0.65-0.9)
TMEM214	6.7e-06	1.6	1.3	2	1.6 (1.3-2)
TMEM59	0.047	0.73	0.53	1	0.73 (0.53-1)
TMEM63A	0.00053	1.8	1.3	2.4	1.8 (1.3-2.4)
TMEM9	0.049	0.76	0.58	1	0.76 (0.58-1)
TMUB1	0.0047	1.4	1.1	1.8	1.4 (1.1-1.8)
TNKS	0.037	0.8	0.65	0.99	0.8 (0.65-0.99)
TNKS2	0.00045	0.7	0.57	0.85	0.7 (0.57-0.85)
TOMM20	0.0019	0.66	0.51	0.86	0.66 (0.51-0.86)
TP53	0.0029	1.3	1.1	1.5	1.3 (1.1-1.5)
TPCN2	0.029	1.3	1	1.6	1.3 (1-1.6)
TPGS2	0.026	0.77	0.61	0.97	0.77 (0.61-0.97)
TPX2	0.042	1.2	1	1.5	1.2 (1-1.5)
TRAK1	0.012	1.4	1.1	1.8	1.4 (1.1-1.8)
TRAK2	0.00065	0.59	0.44	0.8	0.59 (0.44-0.8)
TRAT1	0.0057	0.88	0.81	0.97	0.88 (0.81-0.97)
TRIM37	0.03	1.6	1	2.5	1.6 (1-2.5)
TRIM46	0.0049	1.3	1.1	1.5	1.3 (1.1-1.5)
TSEN2	0.0023	1.5	1.2	1.9	1.5 (1.2-1.9)
TSG101	0.025	0.6	0.39	0.94	0.6 (0.39-0.94)
TTC30A	0.0012	0.79	0.68	0.91	0.79 (0.68-0.91)
TTC30B	0.00083	0.74	0.62	0.88	0.74 (0.62-0.88)
TTC8	0.0019	0.71	0.57	0.88	0.71 (0.57-0.88)
TTLL12	1e-06	1.8	1.4	2.4	1.8 (1.4-2.4)
TTLL3	0.041	1.3	1	1.6	1.3 (1-1.6)
TUBA1A	1.1e-06	0.63	0.53	0.76	0.63 (0.53-0.76)
TUBA1C	0.038	1.6	1	2.4	1.6 (1-2.4)
TUBB4A	4e-06	1.3	1.2	1.5	1.3 (1.2-1.5)
TUBG2	0.0063	1.3	1.1	1.6	1.3 (1.1-1.6)
TUBGCP2	0.023	1.4	1	1.8	1.4 (1-1.8)
TUBGCP3	0.0073	0.7	0.53	0.91	0.7 (0.53-0.91)
TUBGCP4	0.032	1.4	1	1.8	1.4 (1-1.8)
TULP1	0.012	0.85	0.76	0.97	0.85 (0.76-0.97)
TXNDC9	0.0048	0.7	0.55	0.9	0.7 (0.55-0.9)
UBR4	0.0037	1.3	1.1	1.6	1.3 (1.1-1.6)
USH1G	0.049	1.2	1	1.4	1.2 (1-1.4)
USH2A	0.041	0.91	0.82	1	0.91 (0.82-1)
USP2	0.037	0.89	0.8	0.99	0.89 (0.8-0.99)
USP33	0.0028	0.64	0.48	0.86	0.64 (0.48-0.86)
VAMP8	5.9e-05	0.59	0.46	0.77	0.59 (0.46-0.77)
VCAN	0.0021	0.85	0.77	0.94	0.85 (0.77-0.94)
VDAC2	0.00012	2.1	1.5	3.2	2.1 (1.5-3.2)
VIPAS39	0.0045	1.6	1.2	2.3	1.6 (1.2-2.3)
VPS13A	0.024	1.3	1	1.6	1.3 (1-1.6)
VPS13C	0.0097	1.4	1.1	1.8	1.4 (1.1-1.8)
VPS18	0.00093	1.6	1.2	2.2	1.6 (1.2-2.2)
VPS26B	0.011	1.4	1.1	1.9	1.4 (1.1-1.9)
VPS29	0.0026	0.56	0.38	0.81	0.56 (0.38-0.81)
VPS33A	0.0017	0.63	0.47	0.84	0.63 (0.47-0.84)
VPS35	0.029	0.71	0.53	0.97	0.71 (0.53-0.97)
VPS36	0.00022	1.8	1.3	2.5	1.8 (1.3-2.5)
VPS37A	0.00093	0.62	0.47	0.82	0.62 (0.47-0.82)
VPS4A	0.017	1.5	1.1	2.2	1.5 (1.1-2.2)
VTA1	0.01	0.74	0.59	0.93	0.74 (0.59-0.93)
WASL	0.0017	0.65	0.5	0.85	0.65 (0.5-0.85)
WDR11	0.011	1.4	1.1	1.8	1.4 (1.1-1.8)
WDR62	0.0043	1.4	1.1	1.7	1.4 (1.1-1.7)
WDR73	0.00047	1.8	1.3	2.6	1.8 (1.3-2.6)
WDR90	0.00075	1.4	1.2	1.7	1.4 (1.2-1.7)
WRAP73	0.0026	1.6	1.2	2.1	1.6 (1.2-2.1)
XRCC3	0.0014	1.2	1.1	1.4	1.2 (1.1-1.4)
YPEL5	0.00025	0.58	0.43	0.78	0.58 (0.43-0.78)
ZBED6	0.0022	0.87	0.79	0.95	0.87 (0.79-0.95)
ZFYVE19	0.041	1.5	1	2.1	1.5 (1-2.1)
ZFYVE26	0.0038	1.5	1.2	2.1	1.5 (1.2-2.1)
ZMYND10	0.039	1.2	1	1.4	1.2 (1-1.4)
ZNF12	0.0096	0.7	0.53	0.92	0.7 (0.53-0.92)
ZP2	0.047	1.1	1	1.3	1.1 (1-1.3)
ZW10	0.02	1.5	1.1	2.1	1.5 (1.1-2.1)
ZWILCH	0.012	1.5	1.1	2.1	1.5 (1.1-2.1)
