# Supplementary material for: Identification of microtubule-associated biomarkers in diffuse large B-cell lymphoma and prognosis prediction
Source: Front Genet. 2023 Jan 24;13:1092678. doi: 10.3389/fgene.2022.1092678 (PMC9902697; doi:10.3389/fgene.2022.1092678)
Supplement: Supplementary file 2 [file Table3.XLSX]

## Sheet: Sheet1
Gene	Coef	number
ATP1B3	0.0736117	1
BAIAP3	0.0133988	2
CAMK2N2	0.000729126	3
CCDC141	-0.0068843	4
CCDC78	0.0823474	5
CD1E	-0.0811215	6
CD300LG	0.170359	7
CD52	-0.0559979	8
CEP350	-0.124543	9
CLMN	0.0183191	10
CTAG2	0.0537845	11
DCAF13	0.107211	12
DCXR	0.0988477	13
DIP2B	0.102448	14
DIS3L	0.0466949	15
DST	-0.0180533	16
DYNLL2	-0.134091	17
DYRK1A	-0.173754	18
FAM110C	-0.00931843	19
FES	0.00112946	20
KATNAL1	-0.0380547	21
KLHL22	-0.0744105	22
LCK	-0.00914306	23
MAPKAPK2	-0.0855468	24
MREG	-0.213388	25
NME8	-0.0297703	26
NR3C1	-0.341029	27
PGK2	-0.0511256	28
PRKCQ	-0.0607342	29
PRKCZ	-0.0178038	30
PTGS1	-0.0520329	31
PTK2	-0.0289906	32
RAB3D	0.0387125	33
RALBP1	0.0938483	34
RAPGEF2	0.160069	35
RASGEF1B	-0.049384	36
RASGRP1	-0.0362502	37
RILPL2	0.0509989	38
SIGLEC1	0.0857337	39
SLC1A1	-0.120065	40
SLC39A12	0.0209722	41
SLC6A2	0.0294194	42
SLC9B2	0.00448356	43
STX1B	0.113637	44
TACR3	-0.0294403	45
TMEM63A	0.0588787	46
USH2A	-0.0171325	47
USP2	-0.00171021	48
VPS36	0.0109627	49
WRAP73	0.194858	50
ZFYVE19	0.0388842	51
ZMYND10	0.0064871	52
ZP2	0.00717633	53
