# Supplementary material for: Identification of microtubule-associated biomarkers in diffuse large B-cell lymphoma and prognosis prediction
Source: Front Genet. 2023 Jan 24;13:1092678. doi: 10.3389/fgene.2022.1092678 (PMC9902697; doi:10.3389/fgene.2022.1092678)
Supplement: Supplementary file 10 [file Table4.XLSX]

## Sheet: multi-Cox result
coef exp(coef) se(coef) z Pr(>|z|)
ATP1B3 0.294038 1.341834 0.231848 1.268 0.204715
BAIAP3 0.149660 1.161439 0.085451 1.751 0.079874 .
CAMK2N2 0.079097 1.082310 0.157261 0.503 0.614986
CCDC141 -0.148399 0.862087 0.079172 -1.874 0.060876 .
CCDC78 0.284559 1.329175 0.089995 3.162 0.001567 **
CD1E -0.178643 0.836404 0.097468 -1.833 0.066827 .
CD300LG 0.395619 1.485303 0.140336 2.819 0.004816 **
CD52 -0.194328 0.823388 0.127283 -1.527 0.126828
CEP350 -0.336189 0.714488 0.243695 -1.380 0.167727
CLMN 0.220592 1.246814 0.132917 1.660 0.096991 .
CTAG2 0.089041 1.093126 0.039982 2.227 0.025947 *
DCAF13 0.459602 1.583444 0.242011 1.899 0.057552 .
DCXR 0.344716 1.411589 0.198515 1.736 0.082481 .
DIP2B 0.389351 1.476023 0.242187 1.608 0.107912
DIS3L 0.061311 1.063229 0.198912 0.308 0.757908
DST -0.192420 0.824960 0.128349 -1.499 0.133824
DYNLL2 -1.137873 0.320500 0.244567 -4.653 3.28e-06 ***
DYRK1A -0.039868 0.960917 0.316711 -0.126 0.899827
FAM110C 0.032454 1.032986 0.062617 0.518 0.604255
FES 0.072501 1.075194 0.071916 1.008 0.313394
KATNAL1 -0.110761 0.895153 0.150686 -0.735 0.462312
KLHL22 -0.109783 0.896028 0.241322 -0.455 0.649163
LCK -0.047183 0.953913 0.102052 -0.462 0.643835
MAPKAPK2 -0.623684 0.535966 0.162111 -3.847 0.000119 ***
MREG -0.279844 0.755902 0.129718 -2.157 0.030981 *
NME8 -0.168762 0.844710 0.052490 -3.215 0.001304 **
NR3C1 -0.267388 0.765376 0.234970 -1.138 0.255135
PGK2 -0.496461 0.608681 0.123508 -4.020 5.83e-05 ***
PRKCQ -0.133593 0.874946 0.151828 -0.880 0.378915
PRKCZ -0.076032 0.926786 0.075490 -1.007 0.313850
PTGS1 -0.147137 0.863176 0.131040 -1.123 0.261504
PTK2 0.070084 1.072598 0.137631 0.509 0.610600
RAB3D 0.018795 1.018973 0.177529 0.106 0.915685
RALBP1 0.494892 1.640321 0.193492 2.558 0.010537 *
RAPGEF2 0.195511 1.215932 0.143659 1.361 0.173532
RASGEF1B -0.088727 0.915095 0.069697 -1.273 0.203005
RASGRP1 -0.147781 0.862620 0.109019 -1.356 0.175241
RILPL2 0.154987 1.167643 0.148803 1.042 0.297615
SIGLEC1 0.262803 1.300570 0.092109 2.853 0.004328 **
SLC1A1 -0.162554 0.849971 0.073449 -2.213 0.026887 *
SLC39A12 0.148126 1.159659 0.063789 2.322 0.020225 *
SLC6A2 0.061248 1.063163 0.169768 0.361 0.718267
SLC9B2 -0.003758 0.996249 0.183179 -0.021 0.983631
STX1B 0.185850 1.204241 0.105040 1.769 0.076839 .
TACR3 -0.151663 0.859278 0.078466 -1.933 0.053254 .
TMEM63A 0.598811 1.819954 0.254775 2.350 0.018756 *
USH2A -0.094120 0.910173 0.059477 -1.582 0.113541
USP2 -0.108239 0.897413 0.082674 -1.309 0.190458
VPS36 -0.055149 0.946344 0.229272 -0.241 0.809912
WRAP73 0.487047 1.627503 0.201943 2.412 0.015874 *
ZFYVE19 0.403689 1.497338 0.223802 1.804 0.071266 .
ZMYND10 0.121867 1.129603 0.112700 1.081 0.279546
ZP2 0.028931 1.029354 0.079598 0.363 0.716256

## Sheet: 14 gene
coef exp(coef) se(coef) z Pr(>|z|)
CCDC78 0.284559 1.329175 0.089995 3.162 0.001567 **
CD300LG 0.395619 1.485303 0.140336 2.819 0.004816 **
CTAG2 0.089041 1.093126 0.039982 2.227 0.025947 *
DYNLL2 -1.137873 0.320500 0.244567 -4.653 3.28e-06 ***
MAPKAPK2 -0.623684 0.535966 0.162111 -3.847 0.000119 ***
MREG -0.279844 0.755902 0.129718 -2.157 0.030981 *
NME8 -0.168762 0.844710 0.052490 -3.215 0.001304 **
PGK2 -0.496461 0.608681 0.123508 -4.020 5.83e-05 ***
RALBP1 0.494892 1.640321 0.193492 2.558 0.010537 *
SIGLEC1 0.262803 1.300570 0.092109 2.853 0.004328 **
SLC1A1 -0.162554 0.849971 0.073449 -2.213 0.026887 *
SLC39A12 0.148126 1.159659 0.063789 2.322 0.020225 *
TMEM63A 0.598811 1.819954 0.254775 2.350 0.018756 *
WRAP73 0.487047 1.627503 0.201943 2.412 0.015874 *
