# Supplementary material for: Identification of microtubule-associated biomarkers in diffuse large B-cell lymphoma and prognosis prediction
Source: Front Genet. 2023 Jan 24;13:1092678. doi: 10.3389/fgene.2022.1092678 (PMC9902697; doi:10.3389/fgene.2022.1092678)
Supplement: Supplementary file 11 [file Table1.XLSX]

## Sheet: Sheet1
number	Gene
1	AAAS
2	ABCA2
3	ABCA3
4	ABCA4
5	ABCA5
6	ABCB6
7	ABHD2
8	ABHD6
9	ABI2
10	ABL1
11	ACADS
12	ACE
13	ACTN4
14	ACTR1A
15	ACTR1B
16	ACTR8
17	ADAM30
18	ADNP
19	AGBL2
20	AGBL4
21	AHI1
22	AJUBA
23	AK1
24	AK2
25	AK5
26	AK6
27	AK8
28	AKAP11
29	AKAP3
30	AKAP4
31	AKAP9
32	AKNA
33	AKT1
34	ALDOB
35	ALMS1
36	ALPK1
37	ALS2
38	ANK1
39	ANK2
40	ANK3
41	ANKRD13A
42	ANKRD13B
43	ANKRD13D
44	ANKRD26
45	ANKRD27
46	ANKRD53
47	ANKRD7
48	ANKS1B
49	ANXA2
50	ANXA6
51	AP1AR
52	AP3B1
53	AP3B2
54	AP3D1
55	AP3M1
56	AP3M2
57	AP3S1
58	AP5B1
59	AP5M1
60	AP5S1
61	APC
62	APC2
63	APEX1
64	APOA5
65	APPL1
66	ARFGEF2
67	ARHGAP18
68	ARHGAP35
69	ARHGEF10
70	ARHGEF2
71	ARHGEF7
72	ARL2
73	ARL2BP
74	ARL3
75	ARL4C
76	ARL6
77	ARL8A
78	ARL8B
79	ARMC9
80	ARR3
81	ASPM
82	ASTN2
83	ATAT1
84	ATF4
85	ATF5
86	ATG16L1
87	ATG9A
88	ATM
89	ATMIN
90	ATP10B
91	ATP13A2
92	ATP13A3
93	ATP13A4
94	ATP1A1
95	ATP1A4
96	ATP1B1
97	ATP1B3
98	ATP2B4
99	ATP6V0D1
100	ATP6V1D
101	ATP7A
102	ATP7B
103	ATXN7
104	AUNIP
105	AURKA
106	AURKB
107	AURKC
108	AXIN2
109	B9D1
110	B9D2
111	BACE1
112	BAIAP2
113	BAIAP3
114	BBS1
115	BBS2
116	BBS4
117	BBS5
118	BBS7
119	BBS9
120	BCAS2
121	BCAS3
122	BCCIP
123	BCL10
124	BCL2L1
125	BEX4
126	BICD1
127	BICD2
128	BIN3
129	BIRC5
130	BIRC6
131	BIRC7
132	BLOC1S1
133	BLOC1S2
134	BLOC1S3
135	BLOC1S4
136	BLOC1S6
137	BOD1
138	BOD1L1
139	BOD1L2
140	BORA
141	BRCA1
142	BRCA2
143	BRCC3
144	BRSK1
145	BRSK2
146	BSG
147	BST2
148	BUB1B
149	C10orf90
150	C11orf97
151	C1orf115
152	C2CD3
153	C2CD5
154	C4orf47
155	C5orf49
156	C7orf31
157	C9orf24
158	CABS1
159	CABYR
160	CACNA1F
161	CALM1
162	CALY
163	CAMK2B
164	CAMK2N2
165	CAMSAP1
166	CAMSAP2
167	CAMSAP3
168	CAPG
169	CAPN6
170	CAPN7
171	CAPRIN2
172	CAPZB
173	CATSPER1
174	CATSPERB
175	CATSPERD
176	CATSPERG
177	CAV3
178	CBY1
179	CC2D1A
180	CCDC102B
181	CCDC113
182	CCDC116
183	CCDC120
184	CCDC124
185	CCDC13
186	CCDC14
187	CCDC141
188	CCDC146
189	CCDC15
190	CCDC170
191	CCDC172
192	CCDC178
193	CCDC181
194	CCDC186
195	CCDC28B
196	CCDC38
197	CCDC40
198	CCDC57
199	CCDC61
200	CCDC65
201	CCDC66
202	CCDC68
203	CCDC77
204	CCDC78
205	CCDC8
206	CCDC81
207	CCDC85B
208	CCDC88A
209	CCDC88B
210	CCDC88C
211	CCDC92
212	CCDC96
213	CCHCR1
214	CCNB1
215	CCNB2
216	CCNB3
217	CCNE1
218	CCNE2
219	CCNF
220	CCNJ
221	CCNJL
222	CCNL1
223	CCNL2
224	CCP110
225	CCR6
226	CCSAP
227	CCT4
228	CCT5
229	CCT8
230	CCZ1
231	CCZ1B
232	CD1E
233	CD2AP
234	CD300LG
235	CD52
236	CD63
237	CD74
238	CD79A
239	CD86
240	CDC14A
241	CDC14B
242	CDC14C
243	CDC16
244	CDC20
245	CDC25B
246	CDC27
247	CDC42BPG
248	CDC45
249	CDC6
250	CDH5
251	CDHR1
252	CDIP1
253	CDK1
254	CDK10
255	CDK2
256	CDK2AP2
257	CDK5R1
258	CDK5RAP2
259	CDK5RAP3
260	CDK6
261	CDKL2
262	CDKL5
263	CDKN1B
264	CENPE
265	CENPF
266	CENPJ
267	CENPU
268	CEP104
269	CEP112
270	CEP120
271	CEP128
272	CEP131
273	CEP135
274	CEP152
275	CEP162
276	CEP164
277	CEP19
278	CEP192
279	CEP250
280	CEP290
281	CEP350
282	CEP41
283	CEP44
284	CEP55
285	CEP57
286	CEP57L1
287	CEP63
288	CEP68
289	CEP70
290	CEP72
291	CEP76
292	CEP78
293	CEP83
294	CEP85
295	CEP85L
296	CEP89
297	CEP95
298	CEP97
299	CETN1
300	CETN2
301	CETN3
302	CHD3
303	CHD4
304	CHEK1
305	CHID1
306	CHMP1A
307	CHMP1B
308	CHMP2A
309	CHMP2B
310	CHMP4B
311	CHMP4C
312	CHMP5
313	CHMP6
314	CHMP7
315	CHODL
316	CHORDC1
317	CIB1
318	CIB2
319	CIR1
320	CKAP2
321	CKAP2L
322	CKAP5
323	CLASP1
324	CLASP2
325	CLCN3
326	CLCN4
327	CLCN6
328	CLEC16A
329	CLECL1
330	CLIC4
331	CLIC5
332	CLIP1
333	CLIP2
334	CLIP3
335	CLIP4
336	CLMN
337	CLMP
338	CLN3
339	CLTC
340	CLTCL1
341	CLUAP1
342	CNGA1
343	CNGB1
344	CNGB3
345	CNIH2
346	CNTLN
347	CNTRL
348	CNTROB
349	CRB1
350	CRHBP
351	CRMP1
352	CROCC
353	CSNK1A1
354	CSNK1D
355	CSPP1
356	CST11
357	CST7
358	CTAG2
359	CTDP1
360	CTNNB1
361	CTNNBL1
362	CTNS
363	CTSC
364	CTSH
365	CTSL
366	CTSS
367	CTTN
368	CUL3
369	CUL7
370	CXCR4
371	CYB561A3
372	CYLD
373	CYP2A6
374	CYTH4
375	DAAM1
376	DBH
377	DCAF12
378	DCAF13
379	DCDC2
380	DCDC2B
381	DCLRE1B
382	DCTN1
383	DCTN2
384	DCTN3
385	DCTN4
386	DCTN5
387	DCTN6
388	DCXR
389	DDHD2
390	DDIT3
391	DDX11
392	DDX3X
393	DEFB1
394	DENND1C
395	DERL1
396	DERL2
397	DHRS3
398	DHX9
399	DIAPH1
400	DIP2B
401	DIS3L
402	DISC1
403	DIXDC1
404	DLEC1
405	DLG5
406	DLGAP5
407	DNAAF1
408	DNAH1
409	DNAH10
410	DNAH11
411	DNAH12
412	DNAH14
413	DNAH17
414	DNAH2
415	DNAH3
416	DNAH5
417	DNAH6
418	DNAH7
419	DNAH8
420	DNAH9
421	DNAI1
422	DNAI2
423	DNAJB13
424	DNAL1
425	DNALI1
426	DNHD1
427	DNM2
428	DPF2
429	DRC1
430	DRD2
431	DRD4
432	DRG1
433	DST
434	DTL
435	DTNBP1
436	DYNC1H1
437	DYNC1I1
438	DYNC1I2
439	DYNC1LI1
440	DYNC1LI2
441	DYNC2H1
442	DYNC2LI1
443	DYNLL1
444	DYNLL2
445	DYNLRB1
446	DYNLRB2
447	DYNLT1
448	DYNLT3
449	DYRK1A
450	DYRK3
451	DYSF
452	DZIP1
453	DZIP1L
454	E2F1
455	EFCAB2
456	EFHB
457	EFHC1
458	EFHC2
459	EFNA5
460	EGFR
461	EHBP1
462	EHBP1L1
463	EMD
464	EML1
465	EML2
466	EML3
467	EML4
468	ENKD1
469	ENKUR
470	EPB41L3
471	EPHA3
472	ERBB2
473	ERC1
474	ERCC6L2
475	ESPL1
476	EVC
477	EVI5
478	EXOC7
479	EXOC8
480	EYA3
481	EYS
482	EZR
483	F2R
484	FAM107A
485	FAM110A
486	FAM110B
487	FAM110C
488	FAM161A
489	FAM161B
490	FAM166A
491	FAM166B
492	FAM83D
493	FANK1
494	FBF1
495	FBXL7
496	FBXO31
497	FBXW11
498	FBXW5
499	FES
500	FEZ1
501	FGF13
502	FHDC1
503	FIG4
504	FIGN
505	FIGNL1
506	FKBP4
507	FLCN
508	FLII
509	FLOT1
510	FMR1
511	FNBP1L
512	FNIP2
513	FNTA
514	FRMD8
515	FRY
516	FSCB
517	FSD1
518	FSIP2
519	FTCD
520	FYCO1
521	FYN
522	G6PD
523	GABARAP
524	GABARAPL1
525	GABARAPL2
526	GALNTL5
527	GAS2
528	GAS2L1
529	GAS2L2
530	GAS2L3
531	GAS8
532	GBA2
533	GEN1
534	GFRA1
535	GIT1
536	GJB6
537	GK2
538	GLE1
539	GNA11
540	GNAI1
541	GNAI2
542	GNAI3
543	GNAQ
544	GNAT1
545	GNAT2
546	GNAT3
547	GNB1
548	GNGT1
549	GOLGA2
550	GOLGB1
551	GOSR2
552	GPAA1
553	GPR174
554	GPSM2
555	GRIN2B
556	GRK1
557	GRK4
558	GRK7
559	GRN
560	GSK3B
561	GSTM3
562	GTSE1
563	GUCA1A
564	GUCA1B
565	GUCA1C
566	GUCY2D
567	GUCY2F
568	HAP1
569	HARBI1
570	HAUS1
571	HAUS2
572	HAUS3
573	HAUS5
574	HAUS6
575	HAUS7
576	HAUS8
577	HDAC6
578	HEPACAM2
579	HERC2
580	HGS
581	HID1
582	HIPK1
583	HK2
584	HLA-DMA
585	HLA-DMB
586	HLA-DRA
587	HLA-DRB4
588	HMBOX1
589	HMMR
590	HNMT
591	HNRNPU
592	HOOK1
593	HOOK2
594	HOOK3
595	HORMAD2
596	HOXB4
597	HSF1
598	HSP90AA1
599	HSPA6
600	HSPB11
601	HSPD1
602	HSPH1
603	HTT
604	HYAL3
605	HYLS1
606	ID1
607	IFITM2
608	IFITM3
609	IFNAR1
610	IFT122
611	IFT140
612	IFT172
613	IFT20
614	IFT22
615	IFT27
616	IFT43
617	IFT46
618	IFT52
619	IFT57
620	IFT74
621	IFT80
622	IFT81
623	IFT88
624	IGBP1
625	IGF2R
626	IK
627	IKBKG
628	IL12A
629	IL12B
630	IL4I1
631	IL4R
632	IMPG1
633	INHA
634	INO80
635	INPP5J
636	INSC
637	INSR
638	INTU
639	IQCB1
640	IQCD
641	IQCF1
642	IQCG
643	IST1
644	ITGB1BP1
645	ITSN2
646	IVL
647	JADE1
648	JTB
649	JUP
650	KAT2A
651	KAT2B
652	KAT5
653	KATNA1
654	KATNAL1
655	KATNAL2
656	KATNB1
657	KATNBL1
658	KCNQ1
659	KEAP1
660	KHDC3L
661	KIAA0586
662	KIAA0753
663	KIAA1549
664	KIDINS220
665	KIF11
666	KIF13A
667	KIF14
668	KIF15
669	KIF16B
670	KIF17
671	KIF18A
672	KIF18B
673	KIF19
674	KIF1A
675	KIF1B
676	KIF1C
677	KIF20B
678	KIF23
679	KIF24
680	KIF25
681	KIF2A
682	KIF2B
683	KIF2C
684	KIF3A
685	KIF3B
686	KIF4A
687	KIF5A
688	KIF5B
689	KIF5C
690	KIF7
691	KIF9
692	KIFAP3
693	KIFC1
694	KIFC2
695	KIFC3
696	KIZ
697	KLHL12
698	KLHL21
699	KLHL22
700	KLHL4
701	KLHL42
702	KMT2E
703	KNCN
704	KNSTRN
705	KNTC1
706	KRT18
707	KXD1
708	LAMP1
709	LAMP2
710	LAMP3
711	LAMP5
712	LAMTOR1
713	LAMTOR2
714	LAMTOR3
715	LAMTOR4
716	LAMTOR5
717	LAPTM4A
718	LAPTM4B
719	LATS1
720	LATS2
721	LCA5
722	LCK
723	LDLR
724	LEO1
725	LGMN
726	LIMK2
727	LITAF
728	LRIF1
729	LRPPRC
730	LRRC45
731	LRRC49
732	LRRCC1
733	LRRK2
734	LYAR
735	LYN
736	LYZL4
737	LYZL6
738	LZTS2
739	M6PR
740	MACF1
741	MAD1L1
742	MAD2L1
743	MAGI2
744	MAK
745	MAMLD1
746	MAP10
747	MAP1A
748	MAP1B
749	MAP1LC3A
750	MAP1S
751	MAP2
752	MAP2K1
753	MAP2K2
754	MAP3K11
755	MAP4
756	MAP6
757	MAP6D1
758	MAP9
759	MAPK1
760	MAPK14
761	MAPK15
762	MAPK3
763	MAPKAPK2
764	MAPKBP1
765	MAPRE1
766	MAPRE2
767	MAPRE3
768	MAPT
769	MARCKS
770	MARK2
771	MARK4
772	MASTL
773	MCM3
774	MCOLN1
775	MCOLN2
776	MCOLN3
777	MCPH1
778	MDH1
779	MDM1
780	MECP2
781	MERTK
782	MET
783	MFAP1
784	MFSD12
785	MIB1
786	MICALL1
787	MID1
788	MID1IP1
789	MIEN1
790	MISP
791	MITD1
792	MKKS
793	MKS1
794	MLF1
795	MLLT11
796	MMD
797	MMS19
798	MNS1
799	MON1A
800	MON1B
801	MPDZ
802	MPHOSPH9
803	MPLKIP
804	MPP1
805	MR1
806	MREG
807	MROH2B
808	MTCL1
809	MTM1
810	MTUS1
811	MTUS2
812	MVB12A
813	MVB12B
814	MYH16
815	MYO15A
816	MYO19
817	MYO1A
818	MYO1B
819	MYO1C
820	MYO1D
821	MYO1E
822	MYO1F
823	MYO1G
824	MYO1H
825	MYO5A
826	MYO5B
827	MYO5C
828	MYO6
829	MYO7A
830	MYO7B
831	MYRIP
832	MZT1
833	MZT2B
834	NAA11
835	NAA40
836	NAPEPLD
837	NAPSA
838	NAT10
839	NAV3
840	NBR1
841	NCALD
842	NCK1
843	NCK2
844	NCKAP5
845	NCKAP5L
846	NDC80
847	NDE1
848	NDEL1
849	NDFIP2
850	NDN
851	NDRG1
852	NEDD1
853	NEDD4L
854	NEDD9
855	NEFH
856	NEK1
857	NEK11
858	NEK2
859	NEK6
860	NEK7
861	NEK8
862	NEK9
863	NEURL4
864	NFE2L2
865	NIN
866	NINL
867	NIT2
868	NLRC3
869	NLRC5
870	NME5
871	NME7
872	NME8
873	NMNAT2
874	NPC1
875	NPHP1
876	NPHP4
877	NPM1
878	NR0B1
879	NR3C1
880	NSFL1C
881	NSG1
882	NTRK1
883	NUBP1
884	NUBP2
885	NUDCD2
886	NUDCD3
887	NUDT21
888	NUMA1
889	NUP62
890	NUP93
891	NXNL1
892	OBSL1
893	OCLN
894	OCRL
895	ODF1
896	ODF2
897	ODF2L
898	ODF3
899	ODF3L2
900	OFD1
901	OLA1
902	OPN1SW
903	OPN3
904	OPN4
905	OR2A4
906	ORC2
907	OSBPL11
908	OSBPL1A
909	OSBPL9
910	PACRG
911	PAFAH1B1
912	PAK1
913	PARD6A
914	PARM1
915	PARP3
916	PARP4
917	PAX2
918	PBOV1
919	PCDH15
920	PCDHB13
921	PCDHB15
922	PCGF5
923	PCM1
924	PCNA
925	PCNT
926	PCSK9
927	PDC
928	PDCD5
929	PDCD6IP
930	PDE4B
931	PDE4D
932	PDE4DIP
933	PDE6A
934	PDE6B
935	PDE6G
936	PDE6H
937	PDZD2
938	PEX14
939	PEX6
940	PFKM
941	PGK2
942	PHAX
943	PHF1
944	PHLDB1
945	PHLDB2
946	PHLPP2
947	PHYH
948	PIBF1
949	PIFO
950	PIK3C3
951	PIK3R4
952	PIK3R5
953	PIKFYVE
954	PIN1
955	PIP4K2A
956	PKD2
957	PKHD1
958	PKN2
959	PKP4
960	PLA2G3
961	PLA2G6
962	PLAG1
963	PLD1
964	PLD3
965	PLEKHA7
966	PLEKHG6
967	PLEKHM1
968	PLK1
969	PLK2
970	PLK3
971	PLK4
972	PLK5
973	PMEL
974	PMFBP1
975	POC1A
976	POC1B
977	POC5
978	PODXL
979	POLB
980	POLR3H
981	PPEF2
982	PPFIA2
983	PPP1R12A
984	PPP1R32
985	PPP1R35
986	PPP2CA
987	PPP2CB
988	PPP2R3C
989	PPP2R5A
990	PPP3R2
991	PPP4C
992	PPP4R2
993	PRC1
994	PRCD
995	PRDM14
996	PRKAA1
997	PRKAA2
998	PRKACA
999	PRKACB
1000	PRKAR1A
1001	PRKAR1B
1002	PRKAR2A
1003	PRKAR2B
1004	PRKCQ
1005	PRKCZ
1006	PROCR
1007	PROM1
1008	PRPH2
1009	PSAP
1010	PSEN1
1011	PSEN2
1012	PSKH1
1013	PSMA1
1014	PSMB4
1015	PSMB5
1016	PSRC1
1017	PTGS1
1018	PTK2
1019	PTPN23
1020	PXK
1021	QRICH2
1022	RAB11A
1023	RAB11FIP3
1024	RAB11FIP4
1025	RAB11FIP5
1026	RAB14
1027	RAB1A
1028	RAB22A
1029	RAB23
1030	RAB27A
1031	RAB27B
1032	RAB28
1033	RAB29
1034	RAB3D
1035	RAB3IP
1036	RAB7A
1037	RAB7B
1038	RAB8A
1039	RAB9A
1040	RAB9B
1041	RABEP2
1042	RABGAP1
1043	RABL6
1044	RAC1
1045	RACGAP1
1046	RAD18
1047	RAD21
1048	RAD51
1049	RAD51D
1050	RAE1
1051	RALBP1
1052	RAN
1053	RANBP1
1054	RANGRF
1055	RAP1A
1056	RAP1GAP2
1057	RAPGEF2
1058	RAPGEF6
1059	RAPSN
1060	RASGEF1B
1061	RASGRP1
1062	RASSF1
1063	RASSF10
1064	RASSF7
1065	RBBP6
1066	RBM14
1067	RBM39
1068	RCC2
1069	RCVRN
1070	RD3
1071	REEP1
1072	REEP2
1073	REEP3
1074	REEP4
1075	RELB
1076	RGCC
1077	RGN
1078	RGR
1079	RGS14
1080	RGS2
1081	RGS9BP
1082	RHO
1083	RHOA
1084	RHOB
1085	RIBC2
1086	RIC8B
1087	RILP
1088	RILPL1
1089	RILPL2
1090	RITA1
1091	RLBP1
1092	RMDN1
1093	RMDN2
1094	RMDN3
1095	RNF128
1096	RNF13
1097	RNF133
1098	RNF148
1099	RNF19A
1100	RNF38
1101	RNF4
1102	ROCK1
1103	ROCK2
1104	ROM1
1105	RP1
1106	RP1L1
1107	RP2
1108	RPGR
1109	RPGRIP1
1110	RPGRIP1L
1111	RPP25
1112	RPS3
1113	RPS7
1114	RRAGD
1115	RRH
1116	RRP7A
1117	RSPH1
1118	RSPH4A
1119	RSPH6A
1120	RSPH9
1121	RTTN
1122	RUVBL1
1123	RUVBL2
1124	SAC3D1
1125	SAG
1126	SASS6
1127	SCARB2
1128	SCNN1A
1129	SCTR
1130	SCYL1
1131	SDCBP
1132	SDCCAG8
1133	SDF4
1134	SEMG1
1135	SEMG2
1136	SENP6
1137	SERINC5
1138	SERP1
1139	SETD2
1140	SFI1
1141	SFTPB
1142	SFTPC
1143	SFTPD
1144	SHANK2
1145	SIGLEC1
1146	SIRT1
1147	SIRT2
1148	SKA1
1149	SKA2
1150	SKA3
1151	SKI
1152	SKP1
1153	SLA2
1154	SLAIN1
1155	SLAIN2
1156	SLC11A1
1157	SLC11A2
1158	SLC16A1
1159	SLC17A8
1160	SLC18A2
1161	SLC1A1
1162	SLC1A4
1163	SLC22A14
1164	SLC24A4
1165	SLC26A3
1166	SLC26A6
1167	SLC29A3
1168	SLC2A4
1169	SLC30A2
1170	SLC30A3
1171	SLC30A4
1172	SLC31A1
1173	SLC31A2
1174	SLC38A9
1175	SLC39A12
1176	SLC39A14
1177	SLC6A2
1178	SLC9A3R1
1179	SLC9A9
1180	SLC9B2
1181	SLIRP
1182	SLMAP
1183	SMAD4
1184	SMAD7
1185	SMC1A
1186	SMC3
1187	SMC6
1188	SMIM22
1189	SMO
1190	SMTN
1191	SMTNL1
1192	SMTNL2
1193	SNAP29
1194	SNAPIN
1195	SNCA
1196	SNCG
1197	SNF8
1198	SNX10
1199	SNX14
1200	SNX16
1201	SNX4
1202	SORBS1
1203	SORBS2
1204	SORL1
1205	SPA17
1206	SPACA3
1207	SPAG16
1208	SPAG4
1209	SPAG5
1210	SPAG6
1211	SPAG8
1212	SPAG9
1213	SPAST
1214	SPATA19
1215	SPATA33
1216	SPATA6
1217	SPATA6L
1218	SPATA7
1219	SPATC1
1220	SPATC1L
1221	SPDL1
1222	SPECC1
1223	SPECC1L
1224	SPEF1
1225	SPEF2
1226	SPICE1
1227	SPPL2A
1228	SPPL2B
1229	SPRY2
1230	SPTBN4
1231	SPTBN5
1232	SQSTM1
1233	SRC
1234	SRPRB
1235	SSNA1
1236	SSX2IP
1237	STAG1
1238	STAG2
1239	STARD3
1240	STARD3NL
1241	STARD9
1242	STEAP3
1243	STIL
1244	STK11
1245	STMN1
1246	STMN2
1247	STMN3
1248	STMN4
1249	STOML1
1250	STOX1
1251	STX1B
1252	STX3
1253	STX7
1254	STX8
1255	SUN1
1256	SUN2
1257	SUN3
1258	SUN5
1259	SVIL
1260	SYBU
1261	SYN1
1262	SYNE1
1263	SYNE2
1264	SYNE3
1265	SYNE4
1266	SYT11
1267	SYT4
1268	TACC1
1269	TACC2
1270	TACC3
1271	TACR1
1272	TACR2
1273	TACR3
1274	TAF1D
1275	TANC2
1276	TAOK1
1277	TAP1
1278	TAPT1
1279	TBATA
1280	TBC1D21
1281	TBC1D30
1282	TBC1D31
1283	TBC1D7
1284	TBCA
1285	TBCC
1286	TBCCD1
1287	TBCD
1288	TBCE
1289	TBCEL
1290	TCEA2
1291	TCHP
1292	TCIRG1
1293	TCP10L
1294	TCP11
1295	TCTE1
1296	TEK
1297	TEKT1
1298	TEKT2
1299	TEKT3
1300	TEKT5
1301	TESK1
1302	TEX101
1303	TF
1304	TGIF2
1305	TMEM106B
1306	TMEM165
1307	TMEM192
1308	TMEM201
1309	TMEM214
1310	TMEM230
1311	TMEM237
1312	TMEM25
1313	TMEM30A
1314	TMEM59
1315	TMEM63A
1316	TMEM67
1317	TMEM9
1318	TMUB1
1319	TNKS
1320	TNKS2
1321	TOMM20
1322	TOP2A
1323	TOPBP1
1324	TOPORS
1325	TP53
1326	TPCN2
1327	TPGS1
1328	TPGS2
1329	TPPP
1330	TPPP2
1331	TPR
1332	TPX2
1333	TRAF3IP1
1334	TRAF5
1335	TRAK1
1336	TRAK2
1337	TRAT1
1338	TRIM36
1339	TRIM37
1340	TRIM46
1341	TRIM54
1342	TRIM58
1343	TRIOBP
1344	TRIP4
1345	TRPV4
1346	TSEN2
1347	TSG101
1348	TSGA10
1349	TSGA10IP
1350	TSKS
1351	TSPAN15
1352	TSSK2
1353	TSSK4
1354	TTBK2
1355	TTC12
1356	TTC19
1357	TTC23L
1358	TTC26
1359	TTC28
1360	TTC29
1361	TTC30A
1362	TTC30B
1363	TTC39A
1364	TTC8
1365	TTI2
1366	TTL
1367	TTLL1
1368	TTLL11
1369	TTLL12
1370	TTLL3
1371	TTLL4
1372	TTLL5
1373	TTLL6
1374	TTLL7
1375	TTLL9
1376	TTPA
1377	TUBA1A
1378	TUBA1B
1379	TUBA1C
1380	TUBB4A
1381	TUBD1
1382	TUBE1
1383	TUBG1
1384	TUBG2
1385	TUBGCP2
1386	TUBGCP3
1387	TUBGCP4
1388	TUBGCP5
1389	TUBGCP6
1390	TULP1
1391	TULP3
1392	TXNDC9
1393	UBN1
1394	UBR4
1395	UBXN2B
1396	UMOD
1397	UNC119
1398	UNC13D
1399	UPF3B
1400	USH1G
1401	USH2A
1402	USO1
1403	USP2
1404	USP20
1405	USP33
1406	UVRAG
1407	UXT
1408	VAC14
1409	VAMP5
1410	VAMP7
1411	VAMP8
1412	VAPB
1413	VCAN
1414	VDAC2
1415	VIM
1416	VIPAS39
1417	VPS11
1418	VPS13A
1419	VPS13C
1420	VPS16
1421	VPS18
1422	VPS26B
1423	VPS28
1424	VPS29
1425	VPS33A
1426	VPS33B
1427	VPS35
1428	VPS36
1429	VPS37A
1430	VPS37B
1431	VPS37C
1432	VPS37D
1433	VPS39
1434	VPS41
1435	VPS4A
1436	VPS4B
1437	VTA1
1438	VTI1A
1439	VTI1B
1440	WASL
1441	WBP2NL
1442	WDR11
1443	WDR13
1444	WDR19
1445	WDR35
1446	WDR48
1447	WDR62
1448	WDR73
1449	WDR81
1450	WDR90
1451	WDR91
1452	WRAP73
1453	WRN
1454	XIAP
1455	XPO1
1456	XRCC2
1457	XRCC3
1458	YES1
1459	YIPF1
1460	YIPF2
1461	YPEL5
1462	YTHDF2
1463	ZBED1
1464	ZBED6
1465	ZBTB1
1466	ZFYVE19
1467	ZFYVE26
1468	ZMYND10
1469	ZNF12
1470	ZNF322
1471	ZNF365
1472	ZP2
1473	ZW10
1474	ZWILCH
