# Supplementary material for: Identification of microtubule-associated biomarkers in diffuse large B-cell lymphoma and prognosis prediction
Source: Front Genet. 2023 Jan 24;13:1092678. doi: 10.3389/fgene.2022.1092678 (PMC9902697; doi:10.3389/fgene.2022.1092678)
Supplement: Supplementary file 13 [file Table5.XLSX]

## Sheet: Sheet1
group	logFC	abs	AveExpr	t	P.Value	adj.P.Val
MREG	-0.799579	0.799579	10.941	-7.92311	2.15e-14	3.87e-10
IL22RA2	-1.59984	1.59984	5.90958	-7.3742	9.03e-13	8.14e-09
CSTA	-0.84464	0.84464	11.6138	-6.60805	1.2e-10	7.18e-07
LY75	-0.489509	0.489509	12.2447	-6.53882	1.82e-10	8.21e-07
SLC7A11	-0.803716	0.803716	8.19841	-6.47751	2.64e-10	9.51e-07
CSF2RA	-0.561862	0.561862	8.17597	-6.42705	3.57e-10	1.07e-06
TMEM163	-0.790884	0.790884	10.4426	-6.29418	7.86e-10	2.02e-06
SIGLEC1	0.863171	0.863171	8.76465	6.16762	1.64e-09	3.7e-06
NT5DC4	-0.672804	0.672804	7.17374	-5.94859	5.74e-09	1.15e-05
ABI3BP	-0.776026	0.776026	11.473	-5.81246	1.23e-08	2.02e-05
CCDC71L	-0.371234	0.371234	10.2323	-5.81144	1.23e-08	2.02e-05
PDPN	-0.830996	0.830996	8.68644	-5.77153	1.54e-08	2.3e-05
VNN1	-0.950392	0.950392	9.7077	-5.75739	1.66e-08	2.3e-05
SLC12A8	-1.0454	1.0454	7.82961	-5.69955	2.28e-08	2.93e-05
TNF	-0.812078	0.812078	9.0305	-5.59306	4.05e-08	4.87e-05
C15orf48	-1.23897	1.23897	10.0976	-5.56847	4.62e-08	5.04e-05
GJA1	-0.760381	0.760381	10.8787	-5.54904	5.12e-08	5.04e-05
TNFRSF11B	-0.721617	0.721617	7.5565	-5.54508	5.23e-08	5.04e-05
ZBED6CL	-0.434211	0.434211	9.51241	-5.54212	5.32e-08	5.04e-05
TTYH2	-0.542555	0.542555	8.79702	-5.51111	6.27e-08	5.65e-05
SLC1A1	-0.930316	0.930316	9.06586	-5.46492	8e-08	6.54e-05
PAPSS2	-0.562377	0.562377	10.3863	-5.45513	8.42e-08	6.54e-05
UCKL1	0.269203	0.269203	9.93341	5.45056	8.62e-08	6.54e-05
SULT1C2	-0.740164	0.740164	8.74089	-5.44338	8.96e-08	6.54e-05
EHF	-0.731316	0.731316	7.31833	-5.44081	9.08e-08	6.54e-05
ENPP2	-0.55794	0.55794	13.1248	-5.32514	1.66e-07	0.000114726
RARRES2	-0.731403	0.731403	10.9002	-5.28709	2.01e-07	0.00013291
TMEM133	-0.594879	0.594879	7.70688	-5.28204	2.07e-07	0.00013291
ITGAV	-0.582666	0.582666	11.4935	-5.20937	2.99e-07	0.000185726
C1orf21	-0.405624	0.405624	9.46719	-5.17963	3.47e-07	0.000208605
TALDO1	-0.262741	0.262741	13.2931	-5.12723	4.52e-07	0.000262536
HAMP	-0.521741	0.521741	9.21671	-5.09862	5.21e-07	0.000293284
MAFF	-0.509732	0.509732	9.59621	-5.06669	6.1e-07	0.000333173
TMEM200C	-0.406068	0.406068	7.50253	-5.05565	6.44e-07	0.000341504
EGLN3	-0.410924	0.410924	7.9485	-5.04634	6.75e-07	0.000347338
SLC41A2	-0.469176	0.469176	8.6672	-5.02423	7.52e-07	0.000363116
CYP27A1	-0.628835	0.628835	10.4476	-5.02325	7.56e-07	0.000363116
IL7R	-0.740712	0.740712	10.6829	-5.01289	7.95e-07	0.000363116
SDC4	-0.495503	0.495503	10.4072	-5.01048	8.05e-07	0.000363116
ATOX1	-0.373721	0.373721	12.7452	-5.01012	8.06e-07	0.000363116
PMEPA1	-0.696326	0.696326	8.86656	-4.98297	9.2e-07	0.000404545
TMEM37	0.320535	0.320535	8.39794	4.97048	9.78e-07	0.000415286
ARRDC4	-0.528818	0.528818	9.42222	-4.95985	1.03e-06	0.000415286
HIST1H2AK	0.483248	0.483248	6.84773	4.95919	1.03e-06	0.000415286
BCL2A1	-0.631294	0.631294	12.8827	-4.95847	1.04e-06	0.000415286
ICA1	-0.505033	0.505033	8.27417	-4.9518	1.07e-06	0.000419624
PLCL1	-0.475275	0.475275	7.74013	-4.94524	1.11e-06	0.000423973
UBE2A	-0.270137	0.270137	12.6477	-4.94061	1.13e-06	0.00042457
SIGLEC15	-0.727224	0.727224	8.79739	-4.93247	1.18e-06	0.000429851
TMEM119	-0.822359	0.822359	9.49086	-4.92962	1.19e-06	0.000429851
C3orf80	-0.968987	0.968987	5.89384	-4.92307	1.23e-06	0.000434967
ACTR3	-0.125622	0.125622	14.7379	-4.90991	1.31e-06	0.000438835
PLOD2	-0.760479	0.760479	9.23675	-4.91019	1.31e-06	0.000438835
F5	-0.598423	0.598423	8.14694	-4.90939	1.32e-06	0.000438835
RNF121	-0.270608	0.270608	8.80682	-4.90161	1.37e-06	0.000447298
UBQLN2	-0.327393	0.327393	11.7836	-4.88338	1.49e-06	0.000476615
LTA	-0.865128	0.865128	8.24318	-4.88096	1.51e-06	0.000476615
NEDD1	-0.227263	0.227263	11.1991	-4.87367	1.56e-06	0.000485049
SCARA5	-0.921785	0.921785	8.03235	-4.84931	1.75e-06	0.000535716
HS3ST3A1	-0.609283	0.609283	8.43343	-4.81545	2.06e-06	0.000618847
ANTXR1	-0.710545	0.710545	10.1713	-4.80509	2.16e-06	0.000639329
TENM4	-0.685575	0.685575	6.51142	-4.78119	2.42e-06	0.000704219
LAMP3	-0.648154	0.648154	9.30176	-4.77588	2.48e-06	0.000704901
LUM	-0.78387	0.78387	12.4925	-4.77424	2.5e-06	0.000704901
MCTS1	-0.331578	0.331578	12.5757	-4.75822	2.7e-06	0.000748374
IL18	-0.610803	0.610803	10.7912	-4.75227	2.78e-06	0.0007579
C3	-0.784065	0.784065	12.2107	-4.74803	2.83e-06	0.000761591
GLDN	0.395181	0.395181	7.67631	4.71893	3.24e-06	0.000847308
CD58	-0.555768	0.555768	11.2818	-4.71749	3.27e-06	0.000847308
TOM1L1	-0.47638	0.47638	7.06078	-4.71585	3.29e-06	0.000847308
NDP	-0.716059	0.716059	6.02102	-4.70604	3.45e-06	0.00086857
IL21R	-0.405247	0.405247	11.1037	-4.70448	3.47e-06	0.00086857
BCAR3	-0.531461	0.531461	9.59125	-4.69354	3.65e-06	0.00088307
AHR	-0.411213	0.411213	10.7052	-4.69284	3.66e-06	0.00088307
BPNT1	-0.447653	0.447653	9.79246	-4.69213	3.68e-06	0.00088307
SULF1	-0.889513	0.889513	10.1365	-4.66794	4.11e-06	0.000974783
FAT1	-0.416689	0.416689	8.80684	-4.64624	4.54e-06	0.00106345
GAS5	0.351665	0.351665	7.66481	4.6238	5.04e-06	0.00114502
CHN1	-0.48825	0.48825	9.53416	-4.62184	5.08e-06	0.00114502
HIF1A	-0.215626	0.215626	13.9782	-4.62192	5.08e-06	0.00114502
PGK2	-0.442136	0.442136	6.15445	-4.61237	5.31e-06	0.0011711
LOXL1	-0.475048	0.475048	9.67133	-4.61153	5.33e-06	0.0011711
GCNT3	-0.711164	0.711164	5.69739	-4.55575	6.87e-06	0.00148079
PPP1R7	-0.214328	0.214328	11.9868	-4.55471	6.9e-06	0.00148079
ZNF500	0.22298	0.22298	8.60454	4.54291	7.28e-06	0.00154363
TERT	0.466492	0.466492	7.20676	4.52647	7.84e-06	0.00163182
FNDC1	-0.875623	0.875623	8.52778	-4.52545	7.88e-06	0.00163182
IFITM10	-0.45181	0.45181	6.65363	-4.52102	8.04e-06	0.00164579
SELM	-0.526163	0.526163	10.277	-4.5149	8.26e-06	0.00167275
C17orf99	-1.28766	1.28766	7.49232	-4.50626	8.59e-06	0.00168924
CDC42EP5	-0.44754	0.44754	8.30166	-4.50582	8.61e-06	0.00168924
PCOLCE	-0.632664	0.632664	9.6205	-4.50534	8.62e-06	0.00168924
DSC2	-0.412248	0.412248	9.1098	-4.48616	9.4e-06	0.00179849
TMEM255A	-0.749956	0.749956	7.86991	-4.48458	9.46e-06	0.00179849
SGTB	-0.389522	0.389522	10.75	-4.48419	9.48e-06	0.00179849
PLAU	-0.529884	0.529884	10.2655	-4.46987	1.01e-05	0.00187774
SERPINA9	-1.2555	1.2555	8.10089	-4.47065	1.01e-05	0.00187774
PLIN1	0.724022	0.724022	4.69005	4.46313	1.04e-05	0.00190372
ACER3	-0.243321	0.243321	9.88188	-4.4622	1.05e-05	0.00190372
NUDT3	0.278412	0.278412	10.875	4.45956	1.06e-05	0.00190698
RSPO3	-0.513434	0.513434	8.67515	-4.44976	1.11e-05	0.00197021
CCDC78	0.656793	0.656793	6.82435	4.44777	1.12e-05	0.00197021
FAM20B	-0.255911	0.255911	9.6491	-4.44201	1.14e-05	0.00200168
YAP1	-0.475051	0.475051	9.33705	-4.43711	1.17e-05	0.00202599
METTL7B	0.633785	0.633785	7.6876	4.4326	1.19e-05	0.00204719
HRH1	-0.459394	0.459394	6.86411	-4.43036	1.2e-05	0.00204808
TAB3	-0.22602	0.22602	10.511	-4.42808	1.22e-05	0.00204956
LRP12	-0.600391	0.600391	6.83068	-4.42444	1.24e-05	0.00206174
LYPD1	-0.739229	0.739229	5.04495	-4.42255	1.25e-05	0.00206174
DNAJC5B	-0.588192	0.588192	9.91629	-4.41846	1.27e-05	0.00208029
RARB	-0.282303	0.282303	8.00492	-4.40586	1.34e-05	0.0021794
GPR157	-0.394567	0.394567	8.62541	-4.40195	1.37e-05	0.00219748
CYP27B1	-0.710118	0.710118	9.38769	-4.39154	1.43e-05	0.00224681
SMAP1	-0.347192	0.347192	11.458	-4.39189	1.43e-05	0.00224681
NEK6	-0.438125	0.438125	10.5628	-4.38935	1.44e-05	0.00224681
DPH7	0.238948	0.238948	9.17356	4.38719	1.46e-05	0.00224681
TIMP1	-0.512597	0.512597	13.9215	-4.38625	1.46e-05	0.00224681
SLC18B1	0.34074	0.34074	9.15151	4.37697	1.52e-05	0.00224681
CDH13	-0.770111	0.770111	5.73157	-4.37506	1.54e-05	0.00224681
TEX9	-0.857905	0.857905	8.76279	-4.37436	1.54e-05	0.00224681
ROBO1	-0.59974	0.59974	10.2425	-4.37258	1.55e-05	0.00224681
GPR137B	-0.4588	0.4588	11.1341	-4.37169	1.56e-05	0.00224681
PDLIM3	-0.581616	0.581616	8.81283	-4.3711	1.56e-05	0.00224681
ADORA3	0.498528	0.498528	7.60016	4.37054	1.57e-05	0.00224681
CTSK	-0.610027	0.610027	11.2726	-4.37006	1.57e-05	0.00224681
TFRC	-0.289051	0.289051	14.2789	-4.3707	1.57e-05	0.00224681
RAB40C	0.239963	0.239963	9.15428	4.34421	1.76e-05	0.00245937
CD209	0.400373	0.400373	7.7412	4.34262	1.77e-05	0.00245937
MMP2	-0.817242	0.817242	10.9209	-4.34256	1.77e-05	0.00245937
NRIP1	-0.449527	0.449527	10.5633	-4.34127	1.78e-05	0.00245937
IL1R1	-0.482517	0.482517	10.2364	-4.33986	1.79e-05	0.00245937
SFT2D1	-0.268425	0.268425	12.7168	-4.3387	1.8e-05	0.00245937
FAP	-0.808125	0.808125	8.15067	-4.33617	1.82e-05	0.00246476
SPARC	-0.432309	0.432309	13.1513	-4.33474	1.83e-05	0.00246476
C14orf159	0.267335	0.267335	9.82836	4.32983	1.87e-05	0.00249056
MXRA5	-0.745386	0.745386	10.8206	-4.32745	1.89e-05	0.00249056
TBC1D14	0.319857	0.319857	10.197	4.32724	1.89e-05	0.00249056
HAS2	-0.411267	0.411267	7.79719	-4.32537	1.91e-05	0.00249266
ATP1A4	-0.367569	0.367569	6.82324	-4.32213	1.94e-05	0.00250975
RBBP9	-0.239138	0.239138	9.20176	-4.31939	1.96e-05	0.0025217
UQCC1	0.168349	0.168349	9.69663	4.31269	2.02e-05	0.00257748
PBDC1	-0.265672	0.265672	11.114	-4.30468	2.09e-05	0.00264966
BIRC3	-0.398465	0.398465	12.6481	-4.29934	2.14e-05	0.00269256
IFNGR1	-0.344119	0.344119	12.7449	-4.29474	2.18e-05	0.00272744
MS4A6A	0.486127	0.486127	11.3572	4.29236	2.2e-05	0.00273663
HS3ST1	-0.658351	0.658351	7.44897	-4.28872	2.24e-05	0.0027473
CD300LG	0.309953	0.309953	6.9938	4.28763	2.25e-05	0.0027473
EMILIN1	-0.610929	0.610929	8.22124	-4.2867	2.26e-05	0.0027473
DCBLD2	-0.356216	0.356216	8.09329	-4.274	2.38e-05	0.00288213
SNHG19	0.432551	0.432551	11.6097	4.26379	2.49e-05	0.00299128
EPHA8	0.422538	0.422538	6.94776	4.25897	2.54e-05	0.00301576
PMS1	0.1878	0.1878	10.7774	4.25776	2.56e-05	0.00301576
PPWD1	0.179096	0.179096	9.82372	4.25727	2.56e-05	0.00301576
KAL1	-0.437691	0.437691	8.48331	-4.2448	2.7e-05	0.00316039
ASAP2	-0.39063	0.39063	8.4053	-4.24239	2.73e-05	0.00317241
C17orf96	-0.514165	0.514165	8.6459	-4.23833	2.78e-05	0.00320723
PGK1	-0.174366	0.174366	14.2372	-4.23611	2.8e-05	0.00321706
SLC7A8	0.299896	0.299896	8.38046	4.23415	2.83e-05	0.00322357
MMP12	-0.924751	0.924751	11.1057	-4.23193	2.85e-05	0.00323378
TWIST1	-0.522385	0.522385	7.66901	-4.22652	2.92e-05	0.00328856
MMP9	-0.603195	0.603195	13.8924	-4.22428	2.95e-05	0.00328983
MAU2	0.18908	0.18908	10.3893	4.22351	2.96e-05	0.00328983
GFPT2	-0.558583	0.558583	8.42058	-4.21347	3.09e-05	0.00341222
HMGN2P46	-0.801873	0.801873	6.20045	-4.20382	3.22e-05	0.00353318
LRRC15	-0.762498	0.762498	8.67109	-4.20165	3.25e-05	0.0035442
GUCA2B	-0.733519	0.733519	4.45589	-4.19374	3.36e-05	0.00364153
MS4A7	0.579252	0.579252	10.1349	4.19099	3.39e-05	0.00364153
TDO2	-0.632042	0.632042	9.13626	-4.19168	3.39e-05	0.00364153
AKAP10	0.243122	0.243122	9.5084	4.18688	3.45e-05	0.00368337
DMD	-0.636118	0.636118	10.3769	-4.17509	3.63e-05	0.00384853
IFI27L2	-0.252106	0.252106	10.284	-4.17357	3.65e-05	0.00385065
HOMER3	0.387284	0.387284	8.13717	4.16849	3.73e-05	0.003911
LAMA4	-0.455754	0.455754	9.15712	-4.15967	3.87e-05	0.00403536
RNASE1	0.532539	0.532539	9.04043	4.15758	3.91e-05	0.00404492
LAMA5	0.389849	0.389849	8.46907	4.15511	3.95e-05	0.00404492
LMO2	-0.720975	0.720975	12.0214	-4.15502	3.95e-05	0.00404492
RIMKLB	0.390252	0.390252	9.03959	4.14545	4.11e-05	0.00418678
SYNDIG1	-0.436994	0.436994	7.2863	-4.14108	4.19e-05	0.0042376
SERPINF1	-0.406996	0.406996	12.1809	-4.13988	4.21e-05	0.0042376
SYS1	-0.225132	0.225132	10.1582	-4.13693	4.26e-05	0.00426641
PPP1R3E	0.356365	0.356365	8.94477	4.12549	4.47e-05	0.00445054
GPR85	-0.474784	0.474784	7.00144	-4.12117	4.55e-05	0.00450665
ENTHD1	-0.493171	0.493171	5.2651	-4.11641	4.64e-05	0.00455329
C14orf105	0.340112	0.340112	6.26192	4.11608	4.65e-05	0.00455329
PTPRF	-0.477384	0.477384	8.63447	-4.11324	4.7e-05	0.00458231
FAM118B	-0.243641	0.243641	9.62758	-4.11196	4.73e-05	0.00458231
ZKSCAN8	0.372528	0.372528	9.5276	4.10898	4.79e-05	0.00461464
AGFG1	-0.186481	0.186481	10.8322	-4.10625	4.84e-05	0.00464245
GPR82	-0.712574	0.712574	7.76146	-4.09655	5.04e-05	0.00480766
GOLGA4	0.204101	0.204101	10.2837	4.09338	5.11e-05	0.00484566
ADAP2	0.305305	0.305305	9.64575	4.08611	5.27e-05	0.00495465
H2AFY2	-0.441878	0.441878	7.92026	-4.08549	5.28e-05	0.00495465
RARRES1	-0.505968	0.505968	11.0588	-4.08272	5.34e-05	0.00498581
EGFL6	-0.651895	0.651895	8.25329	-4.07868	5.43e-05	0.00504374
WLS	-0.467884	0.467884	8.27841	-4.07663	5.48e-05	0.00506047
C1QC	0.742493	0.742493	11.5915	4.07202	5.58e-05	0.00513152
TMEM143	0.216328	0.216328	8.87478	4.06865	5.66e-05	0.00517693
RNF44	0.338545	0.338545	11.0684	4.06493	5.75e-05	0.00523033
ARPC5	-0.182108	0.182108	13.6281	-4.06186	5.82e-05	0.0052469
DPYSL3	-0.475875	0.475875	9.19083	-4.06144	5.83e-05	0.0052469
RALA	-0.223119	0.223119	12.1047	-4.06052	5.85e-05	0.0052469
HECW2	-0.38793	0.38793	8.53435	-4.05558	5.97e-05	0.00532814
GBA2	0.285927	0.285927	8.7383	4.05319	6.03e-05	0.0053385
ZNF252P	0.180428	0.180428	8.66686	4.05271	6.04e-05	0.0053385
ABTB2	-0.499466	0.499466	8.31341	-4.04861	6.15e-05	0.00540287
CD44	-0.343229	0.343229	13.6469	-4.04496	6.24e-05	0.00545785
PRKCDBP	-0.368451	0.368451	8.85674	-4.04003	6.37e-05	0.00554245
C1orf162	0.414215	0.414215	9.75012	4.03682	6.45e-05	0.00556881
RIPK2	-0.220633	0.220633	10.8928	-4.03585	6.48e-05	0.00556881
HSPB8	-0.427457	0.427457	8.70357	-4.0338	6.53e-05	0.00556881
FAM110C	-0.744912	0.744912	5.26807	-4.03228	6.57e-05	0.00556881
MITF	-0.318853	0.318853	9.40112	-4.03238	6.57e-05	0.00556881
ADAMDEC1	-0.513974	0.513974	13.0815	-4.0319	6.58e-05	0.00556881
SLAMF1	-0.609687	0.609687	9.55188	-4.0306	6.62e-05	0.00557244
TARSL2	0.311432	0.311432	8.65445	4.02717	6.71e-05	0.00562493
UBN2	0.237776	0.237776	8.98248	4.02416	6.79e-05	0.00566819
WISP1	-0.471759	0.471759	8.52548	-4.02106	6.88e-05	0.00571337
ARHGAP42	-0.519629	0.519629	7.26341	-4.01996	6.91e-05	0.00571337
CAPG	-0.45364	0.45364	11.9409	-4.01827	6.96e-05	0.0057189
ZNRF2	-0.415555	0.415555	9.42303	-4.01749	6.98e-05	0.0057189
SRSF6	0.224874	0.224874	11.8752	4.01624	7.02e-05	0.00572215
MBTPS2	-0.26685	0.26685	10.4987	-4.01493	7.06e-05	0.0057268
PSMD10	-0.23473	0.23473	11.8292	-4.00996	7.2e-05	0.00581784
TMEM63A	0.20315	0.20315	8.22835	4.00768	7.27e-05	0.00584609
SLC29A2	0.349392	0.349392	7.06373	3.99983	7.5e-05	0.00600917
BRCC3	-0.226925	0.226925	10.5873	-3.99774	7.57e-05	0.00603361
NSDHL	-0.261635	0.261635	9.14273	-3.99283	7.72e-05	0.00611289
LAMTOR1	-0.190948	0.190948	12.6229	-3.99236	7.73e-05	0.00611289
ABCC5	0.243019	0.243019	9.11124	3.98789	7.88e-05	0.00619766
SUN1	0.198292	0.198292	10.7968	3.98178	8.07e-05	0.00632535
GNG2	-0.390901	0.390901	11.6764	-3.97668	8.24e-05	0.00642958
EML1	-0.368763	0.368763	7.6147	-3.97373	8.34e-05	0.00647836
ACOX1	-0.266229	0.266229	9.51434	-3.97268	8.38e-05	0.00647836
ACTN1	-0.404716	0.404716	11.3389	-3.96752	8.55e-05	0.00658671
TNFRSF12A	-0.588023	0.588023	7.52089	-3.96208	8.74e-05	0.00670428
ARL4A	-0.549544	0.549544	8.82296	-3.96015	8.81e-05	0.00670649
CSMD2	-0.239877	0.239877	6.66146	-3.9594	8.84e-05	0.00670649
OAS1	0.433077	0.433077	10.0063	3.95885	8.86e-05	0.00670649
FKBP11	0.334325	0.334325	11.9459	3.95585	8.97e-05	0.00675976
RERE	0.386967	0.386967	10.6146	3.95096	9.14e-05	0.00682842
IGFBP2	-0.788328	0.788328	7.92883	-3.95064	9.16e-05	0.00682842
INHBA	-0.823106	0.823106	8.46812	-3.95014	9.17e-05	0.00682842
S1PR2	-0.445102	0.445102	9.32588	-3.94922	9.21e-05	0.00682842
INPP5E	0.245484	0.245484	9.88626	3.94521	9.36e-05	0.00689546
ENTPD6	0.285582	0.285582	9.13804	3.94476	9.38e-05	0.00689546
SCRN3	-0.289003	0.289003	9.40367	-3.93851	9.61e-05	0.00703633
LAMC2	-0.496746	0.496746	6.74024	-3.93687	9.68e-05	0.00703633
SLC29A3	-0.2988	0.2988	9.75672	-3.9367	9.68e-05	0.00703633
CHIT1	-1.11932	1.11932	9.09536	-3.93526	9.74e-05	0.00704869
SYT11	-0.363647	0.363647	9.26221	-3.93365	9.8e-05	0.00705165
TUSC1	-0.377847	0.377847	9.05177	-3.93316	9.82e-05	0.00705165
STAB1	0.493689	0.493689	9.29154	3.93212	9.86e-05	0.00705303
SMCO4	-0.338798	0.338798	11.5327	-3.92999	9.95e-05	0.00708549
OSBPL2	0.168831	0.168831	9.28348	3.92834	0.000100137	0.00710418
SUMO3	-0.144929	0.144929	12.6786	-3.92628	0.000100967	0.00713503
CTHRC1	-0.684745	0.684745	11.0476	-3.9229	0.000102346	0.00719127
ASB2	-0.499439	0.499439	9.7679	-3.92137	0.000102974	0.00719127
CTTNBP2NL	-0.383196	0.383196	9.14783	-3.9213	0.000102999	0.00719127
NET1	-0.274511	0.274511	10.5181	-3.92043	0.00010336	0.00719127
PP7080	0.230055	0.230055	7.87225	3.91784	0.000104437	0.00723826
PDK4	0.564942	0.564942	8.74131	3.90943	0.000108007	0.00744415
C1orf54	-0.319528	0.319528	11.5923	-3.90846	0.000108426	0.00744415
PPP4R4	-0.664847	0.664847	6.02368	-3.9074	0.000108885	0.00744415
RNF135	0.279224	0.279224	11.1343	3.907	0.00010906	0.00744415
STRN	-0.216029	0.216029	10.0571	-3.90565	0.000109648	0.00745607
FAM114A1	-0.342734	0.342734	9.82267	-3.89459	0.000114586	0.00776258
SCD5	-0.327718	0.327718	8.63794	-3.89345	0.000115109	0.00776875
FN1	-0.622511	0.622511	13.2692	-3.88396	0.00011953	0.00803702
ANXA7	-0.168876	0.168876	12.0787	-3.88117	0.000120864	0.00807131
USP51	-0.494418	0.494418	6.93194	-3.87928	0.000121774	0.00807131
OTULIN	-0.277747	0.277747	10.0793	-3.87919	0.000121813	0.00807131
LGI2	-0.55761	0.55761	5.29066	-3.87916	0.000121831	0.00807131
RAP1B	-0.193393	0.193393	13.7092	-3.87643	0.000123154	0.00812903
RAP2A	-0.316952	0.316952	11.2528	-3.8676	0.00012754	0.00838787
CCNL2	0.339582	0.339582	11.5836	3.86474	0.000128988	0.00845225
MYO19	0.249414	0.249414	9.59763	3.86134	0.000130732	0.00851418
OSMR	-0.281106	0.281106	10.1296	-3.86106	0.000130878	0.00851418
POSTN	-0.944111	0.944111	11.5645	-3.85812	0.000132405	0.00858253
SDC2	-0.417773	0.417773	9.27025	-3.85357	0.000134808	0.00865504
C22orf42	0.416485	0.416485	6.02084	3.85219	0.000135542	0.00865504
LDHA	-0.138205	0.138205	14.9919	-3.85119	0.000136075	0.00865504
MIRLET7BHG	0.498166	0.498166	6.02645	3.84996	0.000136741	0.00865504
DCUN1D1	-0.239364	0.239364	11.2219	-3.84984	0.000136801	0.00865504
FAM162A	-0.303549	0.303549	12.7339	-3.8497	0.000136881	0.00865504
ERRFI1	-0.405292	0.405292	9.0378	-3.84969	0.000136886	0.00865504
BEX2	-0.799389	0.799389	9.18169	-3.84868	0.000137428	0.00865894
MED14	-0.239896	0.239896	10.4511	-3.84351	0.000140258	0.00880646
PLEKHA3	-0.22474	0.22474	10.2794	-3.84059	0.00014188	0.00887734
LTBP2	-0.466497	0.466497	9.67171	-3.83873	0.000142919	0.00890142
COCH	0.343036	0.343036	10.3097	3.83814	0.000143253	0.00890142
CEP135	-0.196569	0.196569	9.66338	-3.83659	0.000144125	0.00890799
HOPX	-0.839698	0.839698	10.1922	-3.8362	0.000144347	0.00890799
C5orf15	-0.179155	0.179155	11.9226	-3.83425	0.00014546	0.00891831
LILRA2	0.333354	0.333354	7.92436	3.83417	0.000145504	0.00891831
TFEC	-0.451198	0.451198	10.4083	-3.83322	0.000146045	0.00892114
FGF11	-0.407308	0.407308	7.84951	-3.83231	0.00014657	0.00892292
GSKIP	-0.305625	0.305625	11.3782	-3.83107	0.000147285	0.00893628
CREM	-0.423084	0.423084	10.1203	-3.82932	0.000148299	0.00896761
NKRF	-0.229096	0.229096	10.1268	-3.82733	0.000149465	0.00900787
SPA17	-0.376293	0.376293	8.31892	-3.82219	0.000152504	0.00916041
TNIP1	-0.2087	0.2087	11.9984	-3.81952	0.000154108	0.00919849
GHRL	-0.297041	0.297041	7.59615	-3.81944	0.000154159	0.00919849
NSUN5P1	0.365218	0.365218	10.7288	3.81287	0.000158173	0.00940628
TSC1	0.183399	0.183399	9.8804	3.81204	0.000158685	0.00940628
STX11	-0.398406	0.398406	9.24672	-3.81026	0.000159793	0.00944086
TNPO2	0.29941	0.29941	10.707	3.80636	0.000162248	0.00955461
SPINK2	-1.10354	1.10354	7.25776	-3.80531	0.000162914	0.00956256
APLF	-0.220852	0.220852	7.00087	-3.80364	0.000163975	0.00958069
EFCAB4B	0.252658	0.252658	9.3491	3.80316	0.000164286	0.00958069
MEP1A	-0.600292	0.600292	5.76576	-3.79971	0.000166508	0.00967744
ITSN1	0.249691	0.249691	8.65058	3.79868	0.000167177	0.00967744
OR7E47P	-0.445701	0.445701	7.30314	-3.7981	0.000167556	0.00967744
GALK2	0.204065	0.204065	8.3265	3.79341	0.000170644	0.00982432
GPX8	-0.487504	0.487504	8.36663	-3.79225	0.000171417	0.00983736
CENPI	-0.325585	0.325585	8.08638	-3.79059	0.00017253	0.00986653
SCARA3	-0.396936	0.396936	7.20612	-3.78986	0.00017302	0.00986653
SNAP23	-0.21074	0.21074	12.9059	-3.78701	0.000174948	0.00992332
OAS2	0.414381	0.414381	9.85478	3.78676	0.000175117	0.00992332
HIP1	0.431461	0.431461	8.38443	3.77957	0.000180084	0.0101602
URI1	0.154674	0.154674	10.9923	3.77908	0.000180425	0.0101602
GNG8	-0.971301	0.971301	6.46763	-3.778	0.000181178	0.0101708
TRIM16	-0.34048	0.34048	8.15374	-3.7771	0.000181814	0.0101748
BCAS3	-0.362365	0.362365	7.973	-3.77505	0.000183263	0.0102241
ZNF280C	-0.330346	0.330346	8.50609	-3.76923	0.000187447	0.0104253
MAP2K5	0.224605	0.224605	8.73369	3.76701	0.000189066	0.010483
CLIC2	-0.426176	0.426176	10.0837	-3.7626	0.000192321	0.0106308
CEBPA	-0.400032	0.400032	9.92953	-3.76137	0.000193236	0.0106311
MEF2C	-0.443068	0.443068	12.1999	-3.76101	0.000193507	0.0106311
ATP6AP2	-0.208049	0.208049	13.3504	-3.75882	0.000195151	0.0106888
LAMB3	-0.638234	0.638234	6.62587	-3.75744	0.00019619	0.0107132
GPNMB	-0.354974	0.354974	14.1106	-3.75487	0.000198151	0.0107876
USP21	0.249691	0.249691	9.54468	3.74674	0.000204465	0.0110226
C2CD5	0.172206	0.172206	11.3092	3.7465	0.000204652	0.0110226
CR1L	-0.752809	0.752809	5.76106	-3.74632	0.000204793	0.0110226
SLC40A1	0.694968	0.694968	11.8454	3.7435	0.000207026	0.0110226
GALT	0.191182	0.191182	9.19065	3.7434	0.000207111	0.0110226
BCR	0.332411	0.332411	8.89129	3.74302	0.000207408	0.0110226
LYZ	-0.294407	0.294407	14.551	-3.74266	0.0002077	0.0110226
THY1	-0.311548	0.311548	9.9734	-3.7426	0.000207746	0.0110226
CD163	0.750727	0.750727	11.3875	3.74232	0.000207974	0.0110226
APH1B	0.211107	0.211107	9.32806	3.73857	0.000210992	0.0111226
TRPA1	-0.547342	0.547342	6.79215	-3.73845	0.000211094	0.0111226
ATP6V1D	-0.155015	0.155015	11.687	-3.73461	0.000214233	0.011255
NPAS2	-0.234813	0.234813	7.36208	-3.73188	0.000216489	0.0113405
MFSD8	0.194153	0.194153	9.07182	3.72964	0.000218358	0.0114052
CEP95	0.201414	0.201414	9.58902	3.72775	0.000219947	0.0114551
ZCCHC18	0.31687	0.31687	7.92945	3.72637	0.00022112	0.0114829
ITGAX	-0.472356	0.472356	9.23415	-3.72537	0.000221969	0.0114889
PAQR3	-0.313564	0.313564	9.04807	-3.72442	0.000222779	0.0114889
THOC1	0.212398	0.212398	10.8004	3.72399	0.000223148	0.0114889
SGK1	-0.36335	0.36335	12.9825	-3.7226	0.000224336	0.0115172
CCDC126	-0.37763	0.37763	9.58407	-3.71417	0.000231698	0.0118517
GUCY1B3	-0.399642	0.399642	9.78898	-3.71364	0.000232167	0.0118517
S1PR3	-0.343017	0.343017	9.3705	-3.70868	0.000236615	0.0120116
APBA2	-0.486628	0.486628	7.44185	-3.70866	0.000236632	0.0120116
PPAP2B	-0.365601	0.365601	10.8097	-3.70667	0.000238441	0.0120694
CSAD	0.35824	0.35824	8.40392	3.70463	0.000240308	0.0121298
LPAR1	-0.371152	0.371152	9.45646	-3.69997	0.000244615	0.0122896
HSD11B1	-0.562022	0.562022	10.2242	-3.69973	0.000244838	0.0122896
CREB5	0.483919	0.483919	6.24725	3.69624	0.000248123	0.0124199
UNC119	-0.308772	0.308772	9.56726	-3.69497	0.000249319	0.0124452
CXCR4	0.259441	0.259441	13.6144	3.69334	0.000250872	0.0124531
NCEH1	-0.331196	0.331196	9.61607	-3.69235	0.000251818	0.0124531
C1orf226	-0.533184	0.533184	6.05742	-3.69217	0.000251993	0.0124531
TRAK1	0.231936	0.231936	10.6092	3.69158	0.000252557	0.0124531
SOX6	0.499571	0.499571	7.9971	3.69119	0.000252932	0.0124531
VSIG4	0.872324	0.872324	9.58157	3.68498	0.000258985	0.0127164
C11orf80	0.400822	0.400822	8.53258	3.68037	0.000263562	0.0129059
LYSMD2	-0.404712	0.404712	12.2953	-3.67558	0.00026839	0.0131023
RBM39	0.149522	0.149522	12.9482	3.67496	0.000269026	0.0131023
ITIH3	-0.729603	0.729603	7.4435	-3.66828	0.000275923	0.013402
MOSPD2	-0.19882	0.19882	9.65645	-3.66604	0.00027827	0.0134796
VSIG1	-0.441071	0.441071	6.23843	-3.66477	0.000279612	0.0135083
SPHK1	-0.386318	0.386318	8.54141	-3.66298	0.000281511	0.0135637
ZNF655	0.200258	0.200258	11.4047	3.66212	0.000282429	0.0135717
TNFRSF4	-0.404052	0.404052	8.45266	-3.66071	0.000283944	0.0136007
KIAA0754	0.436203	0.436203	6.87498	3.66009	0.000284602	0.0136007
ATG16L2	0.271247	0.271247	8.75688	3.65945	0.000285298	0.0136007
FAS	-0.338324	0.338324	11.2798	-3.65736	0.000287556	0.0136665
ARSI	-0.565516	0.565516	4.68785	-3.65644	0.000288563	0.0136665
FLJ10038	0.201438	0.201438	8.09031	3.65586	0.000289196	0.0136665
EOGT	-0.313107	0.313107	9.24094	-3.65442	0.000290769	0.0136665
COL3A1	-0.642137	0.642137	13.6279	-3.65408	0.00029114	0.0136665
NXT2	-0.332158	0.332158	11.3335	-3.654	0.000291228	0.0136665
MS4A4A	0.575055	0.575055	10.3565	3.65286	0.000292488	0.0136708
TMEM45A	-0.480461	0.480461	8.43597	-3.65254	0.000292838	0.0136708
UBE3A	0.154955	0.154955	11.7555	3.65135	0.000294155	0.0136888
CPT1A	0.332827	0.332827	9.60754	3.65082	0.000294742	0.0136888
GBE1	-0.296889	0.296889	10.995	-3.64888	0.000296913	0.0137542
CLN5	-0.308549	0.308549	10.3727	-3.6446	0.000301742	0.013942
ZNF512B	0.40696	0.40696	9.26668	3.64292	0.00030365	0.013991
ROR2	-0.570418	0.570418	5.55005	-3.64231	0.000304354	0.013991
EMP2	-0.38866	0.38866	8.8142	-3.6401	0.000306886	0.0140715
ATP6V1A	-0.187228	0.187228	12.6895	-3.6367	0.000310846	0.0142169
HAT1	-0.256685	0.256685	11.9378	-3.62936	0.000319537	0.0145774
AIF1L	0.402524	0.402524	7.06228	3.62617	0.000323375	0.0146978
ACAP3	0.434526	0.434526	8.16182	3.62306	0.00032717	0.0146978
PTGES	-0.284189	0.284189	8.06736	-3.62262	0.000327712	0.0146978
KYNU	-0.381807	0.381807	11.236	-3.62259	0.000327752	0.0146978
CHD2	0.26248	0.26248	10.0952	3.62242	0.000327959	0.0146978
PDLIM5	-0.259007	0.259007	11.2486	-3.6217	0.000328845	0.0146978
TAAR8	-0.479085	0.479085	4.20514	-3.62153	0.000329058	0.0146978
HIF3A	0.275712	0.275712	6.93014	3.62092	0.000329804	0.0146978
CDH11	-0.492501	0.492501	10.362	-3.62075	0.000330017	0.0146978
DOCK4	-0.406498	0.406498	9.62783	-3.61996	0.000330997	0.0146978
P4HTM	0.204266	0.204266	9.8838	3.61984	0.000331149	0.0146978
MAGEH1	-0.294129	0.294129	10.2113	-3.61835	0.000332995	0.0147366
RTN1	-0.418857	0.418857	9.00156	-3.61782	0.000333659	0.0147366
FAM104B	-0.30791	0.30791	9.09298	-3.61687	0.000334849	0.014753
LGALS2	-0.747909	0.747909	8.72171	-3.61555	0.000336504	0.0147897
RAB11FIP3	0.310037	0.310037	9.06078	3.6122	0.000340753	0.0149401
C1QB	0.730204	0.730204	11.8123	3.60748	0.000346816	0.015169
PTPLB	-0.262557	0.262557	11.3702	-3.60507	0.000349955	0.0152692
YJEFN3	0.581578	0.581578	5.37628	3.60263	0.000353147	0.0153713
PHF6	-0.28732	0.28732	12.0262	-3.6007	0.000355698	0.015445
RAP2C	-0.239249	0.239249	11.6032	-3.59707	0.000360541	0.0156177
KAT2A	0.276782	0.276782	9.41886	3.59455	0.000363943	0.0157272
DNAJA3	0.196504	0.196504	11.228	3.59079	0.000369077	0.0158475
CNPY3	0.231955	0.231955	10.1082	3.59059	0.000369348	0.0158475
RPS8	-0.526772	0.526772	3.71928	-3.59058	0.000369365	0.0158475
DVL1	0.197212	0.197212	8.99333	3.58947	0.000370895	0.0158512
RCBTB1	0.22649	0.22649	9.75208	3.58842	0.000372345	0.0158512
CHRNA1	-0.506038	0.506038	6.91256	-3.58829	0.000372525	0.0158512
HLA-DQB2	-0.503383	0.503383	8.47648	-3.58769	0.000373351	0.0158512
PRRX1	-0.411256	0.411256	10.2793	-3.5873	0.000373904	0.0158512
HSPA2	-0.334904	0.334904	8.15417	-3.5867	0.000374728	0.0158512
RAB8B	-0.210567	0.210567	11.9645	-3.58441	0.000377934	0.0159493
LMCD1	-0.317547	0.317547	9.477	-3.57728	0.000388071	0.0163347
CHKA	0.380989	0.380989	8.68331	3.57672	0.000388877	0.0163347
COL6A3	-0.479428	0.479428	12.6226	-3.57454	0.000392039	0.0163997
EGR2	-0.412636	0.412636	10.6016	-3.5744	0.000392247	0.0163997
RAB33A	-0.443705	0.443705	9.63787	-3.57205	0.000395676	0.0165048
MSX2	-0.448663	0.448663	6.50178	-3.57071	0.000397645	0.0165486
LILRB5	0.640473	0.640473	6.52237	3.5685	0.000400912	0.0166152
TNFRSF9	-0.407724	0.407724	9.46974	-3.56838	0.000401087	0.0166152
UHRF2	0.259124	0.259124	11.8737	3.56719	0.000402862	0.0166504
SFT2D3	0.180474	0.180474	9.02644	3.56618	0.000404361	0.0166741
CMTM6	-0.164697	0.164697	13.4022	-3.56303	0.0004091	0.016831
UBE2D1	-0.264413	0.264413	11.2126	-3.56071	0.00041262	0.0168749
CLU	-0.694477	0.694477	11.667	-3.56052	0.000412912	0.0168749
ATF7IP	0.179562	0.179562	11.2108	3.56048	0.000412976	0.0168749
ENTHD2	0.242378	0.242378	9.03569	3.55979	0.000414032	0.0168797
ARHGEF17	0.51452	0.51452	5.52769	3.55613	0.00041967	0.017071
TGFA	-0.316811	0.316811	8.02806	-3.55496	0.000421484	0.0171062
ADH1B	0.727233	0.727233	7.52841	3.55186	0.000426328	0.0172639
FBN1	-0.519404	0.519404	10.8791	-3.5498	0.000429571	0.0173562
NOX4	-0.515249	0.515249	6.89546	-3.54913	0.000430638	0.0173604
IVD	0.224765	0.224765	9.53436	3.54604	0.000435573	0.0175201
SOCS3	-0.434203	0.434203	9.90227	-3.54073	0.000444169	0.0177527
NFS1	0.202472	0.202472	9.53883	3.54065	0.000444295	0.0177527
S100PBP	0.176517	0.176517	10.1689	3.54064	0.000444311	0.0177527
FDX1	-0.245837	0.245837	11.5653	-3.53988	0.000445557	0.0177631
AMPD3	-0.243122	0.243122	10.6883	-3.53419	0.000454973	0.0180985
COG8	0.174861	0.174861	8.81287	3.5333	0.000456465	0.0181079
GUCA1C	0.285613	0.285613	6.22044	3.53285	0.00045722	0.0181079
QTRT1	0.332521	0.332521	8.94606	3.53012	0.000461814	0.0182497
EZH1	0.185222	0.185222	10.0914	3.52933	0.000463155	0.0182594
GAS1	-0.543958	0.543958	9.78501	-3.52879	0.000464084	0.0182594
SLC25A20	0.191915	0.191915	9.68487	3.52577	0.000469241	0.0184221
PTPN21	-0.311874	0.311874	7.14364	-3.52443	0.000471552	0.0184725
RAB39B	-0.404757	0.404757	8.51427	-3.52265	0.000474631	0.0184967
NR3C1	-0.211224	0.211224	12.5828	-3.52237	0.000475121	0.0184967
QPCT	-0.583281	0.583281	9.47151	-3.5223	0.000475247	0.0184967
PLA2G7	-0.401051	0.401051	11.7302	-3.52146	0.000476706	0.0185057
PDZD11	-0.179582	0.179582	11.9117	-3.52099	0.000477535	0.0185057
MAEL	-0.585051	0.585051	5.48027	-3.51812	0.000482581	0.0186612
PARP6	0.220449	0.220449	10.4479	3.51326	0.000491232	0.0188983
ITIH5	-0.457618	0.457618	8.34599	-3.51325	0.000491249	0.0188983
PGM2	-0.211382	0.211382	11.1076	-3.51291	0.000491859	0.0188983
CCDC28B	-0.324555	0.324555	8.95857	-3.50853	0.000499787	0.0191621
PDLIM4	-0.32421	0.32421	7.87895	-3.5055	0.000505348	0.0193083
GJB2	-0.840083	0.840083	7.03729	-3.50528	0.000505745	0.0193083
TINCR	0.35844	0.35844	6.23712	3.50453	0.000507131	0.0193203
GPBAR1	0.521414	0.521414	5.85976	3.50197	0.000511889	0.0194604
NISCH	0.25727	0.25727	11.3004	3.49673	0.000521757	0.0197938
FSCN1	-0.362503	0.362503	8.41213	-3.49397	0.000527022	0.0199515
KLRG1	0.258621	0.258621	8.3214	3.49326	0.000528376	0.0199609
ADAM12	-0.446569	0.446569	8.75366	-3.49115	0.000532449	0.0200726
GXYLT2	-0.469881	0.469881	8.22573	-3.48913	0.000536381	0.0201787
SLC39A12	0.602271	0.602271	4.09918	3.48795	0.000538686	0.0202232
PPOX	0.198573	0.198573	9.31377	3.48545	0.000543591	0.020343
ZCCHC3	0.166788	0.166788	10.2691	3.48518	0.000544136	0.020343
FYTTD1	-0.251351	0.251351	12.2713	-3.48248	0.000549497	0.0205009
TPBG	-0.334259	0.334259	9.15344	-3.47957	0.000555316	0.0206752
PLAA	-0.204394	0.204394	9.59668	-3.47782	0.000558854	0.0207062
CALCOCO2	0.221947	0.221947	10.8762	3.47772	0.000559048	0.0207062
FRMD6	-0.49238	0.49238	9.02334	-3.47745	0.000559596	0.0207062
RAB11FIP1	-0.315789	0.315789	10.6686	-3.4758	0.000562964	0.0207881
LRRC16A	0.336882	0.336882	8.42568	3.47311	0.000568466	0.0209256
ADCK2	-0.202028	0.202028	10.124	-3.47285	0.000569008	0.0209256
NDRG1	-0.387232	0.387232	11.129	-3.47125	0.00057231	0.0210004
LCN10	0.31181	0.31181	7.06376	3.47073	0.000573374	0.0210004
C1QA	0.742385	0.742385	11.396	3.46851	0.000578011	0.0211115
CRY1	-0.427127	0.427127	8.9717	-3.46815	0.000578751	0.0211115
IFFO1	0.295355	0.295355	10.2897	3.46355	0.000588464	0.0213821
SOX12	0.220986	0.220986	7.7155	3.46351	0.000588541	0.0213821
WRAP73	0.195734	0.195734	9.51284	3.45983	0.000596427	0.021599
HBEGF	-0.408854	0.408854	8.26742	-3.4596	0.000596909	0.021599
STAR	-0.588603	0.588603	4.88005	-3.45806	0.000600233	0.0216679
RPL39	-0.0701379	0.0701379	15.89	-3.45761	0.000601218	0.0216679
EIF1	-0.0910007	0.0910007	15.3086	-3.45665	0.000603299	0.0216995
ATP2C1	-0.158399	0.158399	9.91223	-3.45423	0.000608592	0.0217751
DNMBP	0.400654	0.400654	9.17122	3.45395	0.000609203	0.0217751
ZXDC	0.160871	0.160871	8.93822	3.45373	0.000609677	0.0217751
TMEM200A	-0.46962	0.46962	7.79482	-3.4533	0.000610628	0.0217751
CD82	-0.325908	0.325908	10.7455	-3.45293	0.000611442	0.0217751
DZIP1	-0.316017	0.316017	7.10682	-3.45047	0.000616887	0.0219257
CRAMP1L	0.26976	0.26976	8.5752	3.44958	0.000618875	0.021953
LRRC14	0.303316	0.303316	8.23779	3.44695	0.00062476	0.0221182
CASK	-0.204241	0.204241	9.65079	-3.44501	0.000629116	0.0222288
METTL1	-0.169028	0.169028	9.59373	-3.44381	0.000631851	0.0222817
HEBP1	-0.290099	0.290099	10.3284	-3.44232	0.000635228	0.0223024
HNRNPDL	0.226582	0.226582	12.9696	3.44232	0.000635238	0.0223024
CXorf56	-0.213626	0.213626	7.99691	-3.44192	0.000636151	0.0223024
HPS4	0.160364	0.160364	8.70707	3.43973	0.000641165	0.0223945
RBP5	-0.548714	0.548714	8.29589	-3.43919	0.000642425	0.0223945
SLCO5A1	-0.468289	0.468289	7.41106	-3.43915	0.000642507	0.0223945
PRPS2	-0.238554	0.238554	11.3428	-3.43643	0.000648816	0.0225708
FZD3	0.334352	0.334352	8.5229	3.43538	0.000651268	0.0226083
CSF2RB	-0.305923	0.305923	12.1823	-3.43489	0.000652404	0.0226083
GNAL	-0.488474	0.488474	7.44531	-3.43417	0.00065409	0.0226232
HSP90AA1	-0.105431	0.105431	15.0975	-3.43362	0.000655383	0.0226245
PHKA1	0.488636	0.488636	6.8238	3.42849	0.00066756	0.0230008
CLIC6	-0.40391	0.40391	8.00088	-3.42527	0.000675302	0.0231851
MED14OS	-0.558784	0.558784	5.86907	-3.42519	0.000675481	0.0231851
KIAA1644	-0.388818	0.388818	6.80242	-3.42223	0.000682672	0.0233702
SDK1	-0.296759	0.296759	7.47638	-3.42163	0.000684134	0.0233702
VDR	-0.36487	0.36487	9.77885	-3.42138	0.000684764	0.0233702
RPS6KA3	-0.201043	0.201043	10.8306	-3.42054	0.000686809	0.0233796
SYT15	0.40985	0.40985	8.271	3.42021	0.000687636	0.0233796
SLC38A5	0.592198	0.592198	7.77576	3.41375	0.000703686	0.0238664
ADRA2A	-0.582876	0.582876	8.10005	-3.41337	0.000704636	0.0238664
RCSD1	0.393852	0.393852	11.5573	3.41286	0.000705927	0.0238664
CSRP2	-0.376138	0.376138	9.53119	-3.4113	0.000709844	0.0239341
CD1E	-0.403242	0.403242	6.08863	-3.41101	0.000710585	0.0239341
AP2A2	0.198355	0.198355	10.8549	3.40944	0.000714575	0.0240236
SGCB	-0.294909	0.294909	9.99854	-3.40872	0.000716413	0.0240405
BCL10	-0.193897	0.193897	11.5087	-3.40703	0.00072074	0.0241408
ZNF565	-0.229183	0.229183	7.9351	-3.40604	0.000723286	0.0241811
SULF2	-0.398974	0.398974	10.5217	-3.40445	0.000727396	0.0242218
MFAP2	-0.494012	0.494012	8.4934	-3.4044	0.000727531	0.0242218
ZNF605	0.237037	0.237037	8.01364	3.40401	0.000728537	0.0242218
RBM15B	0.174943	0.174943	9.41449	3.39933	0.000740777	0.0245834
RASGEF1B	-0.476724	0.476724	6.12007	-3.39824	0.000743655	0.0246336
TDRG1	0.451072	0.451072	5.88671	3.39657	0.000748089	0.0247044
SYNE2	0.252269	0.252269	11.276	3.3964	0.000748536	0.0247044
GPCPD1	0.23071	0.23071	10.8903	3.39569	0.000750427	0.0247216
SAMD15	-0.253684	0.253684	6.3951	-3.39433	0.000754052	0.0247459
TM9SF4	0.19321	0.19321	9.31203	3.3938	0.000755475	0.0247459
CDX1	-0.490955	0.490955	5.72881	-3.39328	0.000756875	0.0247459
LSAMP	-0.480752	0.480752	7.50024	-3.39322	0.000757045	0.0247459
PSMD12	-0.143282	0.143282	11.41	-3.39285	0.000758033	0.0247459
SLC25A23	0.394973	0.394973	8.66199	3.39081	0.000763539	0.0248806
IGFBP3	-0.505893	0.505893	11.0877	-3.38923	0.000767823	0.024975
TIFAB	-0.348444	0.348444	8.72156	-3.38857	0.00076964	0.024989
ATP7A	-0.226728	0.226728	8.68282	-3.38406	0.000782044	0.0253461
SEC16B	0.24878	0.24878	7.18562	3.38324	0.000784319	0.0253742
PLAC1	0.548894	0.548894	5.5729	3.38183	0.000788249	0.0254556
NUDT14	-0.366959	0.366959	7.77906	-3.38048	0.000792027	0.0254841
PSMD14	-0.141873	0.141873	12.4586	-3.38045	0.000792103	0.0254841
NKX6-3	0.416302	0.416302	6.89362	3.3799	0.000793648	0.0254841
MAMDC4	0.640157	0.640157	6.92343	3.3795	0.000794786	0.0254841
F3	-0.47946	0.47946	8.09354	-3.37814	0.000798616	0.0255381
RAB13	-0.324569	0.324569	11.3516	-3.37789	0.000799306	0.0255381
TMEM158	-0.694839	0.694839	6.71433	-3.37436	0.000809368	0.0257926
ATP13A1	0.196449	0.196449	10.8372	3.37409	0.000810134	0.0257926
ACVRL1	-0.308614	0.308614	8.81796	-3.37318	0.000812728	0.0258296
AARS2	0.221579	0.221579	8.79597	3.37245	0.000814848	0.0258513
SPSB1	-0.309885	0.309885	8.0554	-3.37179	0.000816731	0.0258655
CDKN2B	-0.471867	0.471867	6.54524	-3.37048	0.000820542	0.0259406
VPS52	0.209479	0.209479	10.8618	3.36831	0.000826832	0.0260507
SIRPB2	-0.483124	0.483124	7.49022	-3.36828	0.000826915	0.0260507
ORM1	-1.13931	1.13931	7.31313	-3.36649	0.000832179	0.0260553
C1S	-0.339413	0.339413	12.4503	-3.36648	0.0008322	0.0260553
C7orf60	-0.335279	0.335279	9.68327	-3.36595	0.000833743	0.0260553
VBP1	-0.213817	0.213817	12.8729	-3.36582	0.000834145	0.0260553
SH2B1	0.260648	0.260648	9.10175	3.36568	0.000834561	0.0260553
ACHE	-0.446515	0.446515	6.71633	-3.36485	0.000837012	0.0260553
COL5A2	-0.582968	0.582968	10.7082	-3.36479	0.000837181	0.0260553
MRC2	-0.343537	0.343537	10.0177	-3.36326	0.000841708	0.026151
ZNF503	-0.447441	0.447441	8.38938	-3.36194	0.000845637	0.0261893
COL1A2	-0.520714	0.520714	13.0528	-3.36156	0.000846777	0.0261893
TMEM129	0.216317	0.216317	8.57215	3.36129	0.000847572	0.0261893
SVIP	-0.417212	0.417212	10.0077	-3.36089	0.000848754	0.0261893
MIR100HG	-0.390094	0.390094	7.73482	-3.36023	0.000850748	0.026206
STMN3	0.308734	0.308734	9.15569	3.35915	0.000853984	0.0262607
ELK3	-0.281158	0.281158	11.8495	-3.35558	0.000864799	0.0264649
FAM210B	-0.280001	0.280001	10.3489	-3.35547	0.000865132	0.0264649
SUMF1	-0.226688	0.226688	10.3026	-3.35533	0.000865561	0.0264649
SVIL	-0.300704	0.300704	9.31863	-3.35488	0.000866927	0.0264649
FMOD	-0.286448	0.286448	9.71247	-3.35454	0.000867965	0.0264649
BICC1	-0.375715	0.375715	7.71384	-3.35274	0.000873458	0.0265873
MAST2	-0.214882	0.214882	9.50423	-3.35187	0.000876157	0.0266245
SORCS2	-0.531676	0.531676	5.90528	-3.34996	0.000882038	0.0267581
CACNA2D1	-0.406356	0.406356	7.28583	-3.34802	0.000888079	0.0268629
IFI16	0.165256	0.165256	13.2871	3.34789	0.000888472	0.0268629
DFFB	0.222905	0.222905	8.06983	3.34505	0.000897401	0.0270339
ARHGAP31	-0.274406	0.274406	8.77569	-3.34488	0.000897936	0.0270339
SLC9B2	0.269879	0.269879	8.49865	3.34466	0.00089863	0.0270339
ZNF696	0.303371	0.303371	7.19086	3.34242	0.000905718	0.0272017
PPIC	-0.412388	0.412388	9.65723	-3.33913	0.000916205	0.0274648
EBI3	-0.573415	0.573415	9.92828	-3.33872	0.000917527	0.0274648
QRICH1	0.201336	0.201336	10.1569	3.33791	0.00092016	0.027498
BRD1	0.184927	0.184927	9.64514	3.33602	0.000926259	0.0276077
DHRS7B	-0.2551	0.2551	8.98555	-3.33582	0.000926895	0.0276077
MDFIC	-0.322166	0.322166	12.9334	-3.33524	0.000928802	0.0276188
ZSCAN32	0.121341	0.121341	9.50462	3.33336	0.000934931	0.0277412
RAI14	-0.370633	0.370633	9.13588	-3.33303	0.000935995	0.0277412
DCAF8	0.256789	0.256789	9.65958	3.33108	0.000942416	0.0278856
RECQL	-0.18271	0.18271	11.8607	-3.33044	0.000944518	0.027902
SCG5	-0.42416	0.42416	7.21451	-3.32769	0.000953647	0.0281256
RLTPR	0.390448	0.390448	8.15989	3.32326	0.000968535	0.028518
RDH10	-0.303818	0.303818	9.24215	-3.32215	0.000972287	0.0285779
BID	-0.299427	0.299427	11.4523	-3.3209	0.000976535	0.0285779
WDR19	0.282956	0.282956	8.9713	3.32088	0.000976594	0.0285779
TELO2	0.23867	0.23867	9.01163	3.32054	0.000977773	0.0285779
PTCD3	0.155666	0.155666	10.7032	3.32032	0.000978499	0.0285779
TCEAL4	-0.367904	0.367904	10.8395	-3.31881	0.000983682	0.0286541
KIR2DL5A	0.475778	0.475778	6.266	3.31863	0.00098429	0.0286541
ADORA2B	-0.443919	0.443919	6.84079	-3.31718	0.000989273	0.0287527
SRGAP3	-0.262865	0.262865	6.9122	-3.31669	0.000990993	0.0287564
PTH1R	0.288243	0.288243	7.06481	3.31556	0.000994888	0.028823
CHI3L1	-0.652392	0.652392	11.7684	-3.31432	0.000999212	0.0289018
NXN	-0.40295	0.40295	9.25647	-3.31282	0.00100442	0.0290059
HOXA3	0.310519	0.310519	7.49124	3.31217	0.00100672	0.0290258
PIGG	0.167066	0.167066	10.4324	3.31113	0.00101036	0.0290841
HEY1	-0.251821	0.251821	9.15193	-3.31038	0.001013	0.0291135
FCGR3B	0.456047	0.456047	8.45887	3.30759	0.00102287	0.0293504
SLC2A3	-0.385313	0.385313	10.3499	-3.30619	0.00102788	0.0294409
MMP1	-0.970271	0.970271	8.72472	-3.30534	0.00103092	0.0294409
MLF1	-0.320857	0.320857	7.41618	-3.30491	0.00103245	0.0294409
XKR4	-0.597759	0.597759	5.45642	-3.30446	0.00103408	0.0294409
GPR176	-0.219311	0.219311	8.56132	-3.30443	0.00103419	0.0294409
C2orf69	-0.179003	0.179003	11.3977	-3.3033	0.00103825	0.0295098
AFAP1	-0.437523	0.437523	6.05599	-3.30179	0.0010437	0.0296182
BRPF3	0.165657	0.165657	8.11421	3.30083	0.0010472	0.0296512
RRAS	-0.286952	0.286952	9.22388	-3.30056	0.00104816	0.0296512
SOWAHC	-0.281511	0.281511	8.12224	-3.29958	0.00105175	0.0296855
SPRED1	-0.298503	0.298503	9.7227	-3.29891	0.00105419	0.0296855
RBM4	0.262238	0.262238	10.1582	3.29847	0.0010558	0.0296855
KIAA0907	0.243857	0.243857	11.7946	3.29843	0.00105596	0.0296855
ANKZF1	0.317417	0.317417	8.99476	3.29779	0.00105831	0.0297053
RGS16	-0.377308	0.377308	9.56375	-3.29725	0.00106028	0.0297141
SLC25A14	-0.222141	0.222141	9.6889	-3.29526	0.00106763	0.0297968
NKAP	-0.185116	0.185116	9.93034	-3.29526	0.00106764	0.0297968
PIR	-0.450916	0.450916	7.45849	-3.29511	0.00106819	0.0297968
CDH1	-0.633322	0.633322	7.8378	-3.29189	0.00108018	0.0300849
CASQ1	-0.554022	0.554022	6.1277	-3.2901	0.0010869	0.0301717
ZNF248	0.194524	0.194524	8.09466	3.28996	0.00108741	0.0301717
HVCN1	0.326607	0.326607	10.9942	3.28972	0.00108833	0.0301717
SWAP70	-0.301921	0.301921	12.4352	-3.28839	0.00109334	0.0302235
DGKA	0.371158	0.371158	10.3666	3.28834	0.00109355	0.0302235
TAF6L	0.217041	0.217041	7.25761	3.28724	0.00109771	0.0302921
RAB36	0.39071	0.39071	7.01565	3.28662	0.00110007	0.0303109
MYBPC2	-0.662965	0.662965	5.95753	-3.28583	0.00110308	0.0303473
DUSP4	-0.428815	0.428815	8.77635	-3.28333	0.00111264	0.0305296
TPRG1	-0.646136	0.646136	6.27872	-3.28321	0.00111309	0.0305296
STAG2	-0.153117	0.153117	12.5604	-3.28181	0.00111852	0.0306319
RTF1	0.147506	0.147506	10.7045	3.28064	0.00112303	0.0307085
FOXS1	-0.388951	0.388951	6.29742	-3.2798	0.00112632	0.03072
DHX33	0.253025	0.253025	10.0647	3.27941	0.00112781	0.03072
CD300LF	-0.349305	0.349305	9.71775	-3.27922	0.00112856	0.03072
RAD9B	-0.321341	0.321341	6.06465	-3.27803	0.00113321	0.0307902
DAAM2	0.277731	0.277731	7.45332	3.27755	0.00113509	0.0307902
L3MBTL1	0.189244	0.189244	7.64012	3.27701	0.00113722	0.0307902
MON2	0.138822	0.138822	10.2031	3.27681	0.00113797	0.0307902
MOSPD1	-0.227657	0.227657	9.92817	-3.27597	0.00114127	0.0308332
PALLD	-0.349845	0.349845	11.3193	-3.27505	0.0011449	0.0308782
NECAB3	0.180792	0.180792	8.48313	3.27468	0.00114637	0.0308782
HNMT	-0.374055	0.374055	11.5417	-3.26959	0.00116668	0.0313785
SLC7A6	0.306958	0.306958	10.798	3.26712	0.00117665	0.0315996
HEPH	-0.318535	0.318535	7.95933	-3.26664	0.0011786	0.0316046
ERVH-1	0.434107	0.434107	7.81036	3.26541	0.00118358	0.0316861
RBP4	0.527118	0.527118	4.98122	3.26468	0.00118659	0.0316861
CTBP1	0.204878	0.204878	12.3821	3.2646	0.00118691	0.0316861
PLCB4	-0.421374	0.421374	6.34726	-3.26306	0.00119319	0.031779
MFAP4	-0.703394	0.703394	6.79136	-3.2625	0.00119551	0.031779
PWAR6	0.347773	0.347773	7.95644	3.26246	0.00119568	0.031779
TMEM47	-0.40476	0.40476	8.94976	-3.25959	0.00120752	0.0320086
PLSCR1	-0.288721	0.288721	11.7425	-3.25942	0.00120824	0.0320086
MOXD1	-0.270783	0.270783	8.23352	-3.25908	0.00120965	0.0320086
PAPD7	0.23198	0.23198	10.5528	3.25765	0.00121559	0.032079
ACKR3	-0.43924	0.43924	9.38803	-3.25719	0.0012175	0.032079
UBALD2	-0.249701	0.249701	11.2007	-3.25643	0.00122071	0.032079
MIRLET7D	0.466289	0.466289	8.42052	3.25639	0.00122086	0.032079
SELE	-0.590925	0.590925	6.70962	-3.25631	0.00122121	0.032079
BTNL9	0.656418	0.656418	9.50566	3.25558	0.00122426	0.0321122
GK3P	-0.350585	0.350585	7.62451	-3.25419	0.00123013	0.0322193
SHISA9	0.385897	0.385897	5.62412	3.25292	0.00123549	0.0323128
GHET1	-0.575538	0.575538	4.93868	-3.25207	0.00123912	0.0323608
PTPRK	-0.334912	0.334912	8.87819	-3.25066	0.00124509	0.0324697
SPIN3	0.291871	0.291871	7.91817	3.24893	0.00125253	0.0326164
MROH6	0.453693	0.453693	7.12129	3.24829	0.00125528	0.0326409
TRIM15	-0.260734	0.260734	6.5333	-3.24738	0.00125918	0.0326953
MMGT1	-0.154444	0.154444	11.3108	-3.24636	0.0012636	0.0327175
MIS18A	-0.222406	0.222406	10.4076	-3.24634	0.00126367	0.0327175
BST1	-0.486477	0.486477	6.76481	-3.24504	0.00126932	0.0328167
GRK6	0.168213	0.168213	10.2821	3.24436	0.00127227	0.0328456
ZNF763	0.22549	0.22549	7.55518	3.24377	0.00127487	0.0328656
PADI1	0.231412	0.231412	8.25319	3.24289	0.00127868	0.0329168
FBXO6	-0.349978	0.349978	10.5785	-3.24104	0.00128684	0.0330796
HEATR5A	-0.166613	0.166613	9.65357	-3.2399	0.00129184	0.033161
GPN2	-0.18741	0.18741	9.73238	-3.23926	0.00129468	0.0331864
CANT1	-0.129454	0.129454	10.5181	-3.23851	0.00129798	0.0331938
TANK	-0.19317	0.19317	11.8643	-3.23836	0.00129865	0.0331938
CDC16	0.131848	0.131848	11.5667	3.23557	0.00131109	0.0334325
EED	-0.208147	0.208147	12.1795	-3.23544	0.0013117	0.0334325
OPN5	0.195148	0.195148	7.48706	3.23491	0.00131406	0.0334455
FBLN2	-0.592277	0.592277	7.17174	-3.23444	0.00131616	0.0334517
HEG1	-0.33723	0.33723	10.2955	-3.23284	0.00132339	0.033588
MLLT11	-0.318218	0.318218	9.37963	-3.22988	0.0013368	0.0338513
SLC25A36	0.13776	0.13776	11.4267	3.22934	0.00133927	0.0338513
DCAF17	0.259268	0.259268	8.90728	3.22912	0.00134027	0.0338513
PLAUR	-0.365681	0.365681	10.0781	-3.22852	0.00134301	0.0338513
PTGR1	-0.308525	0.308525	8.89743	-3.22816	0.00134469	0.0338513
ZFYVE21	0.167835	0.167835	10.2013	3.22808	0.00134504	0.0338513
TOR3A	-0.180977	0.180977	11.6132	-3.22711	0.00134949	0.0339161
SHISA2	-0.52489	0.52489	5.80207	-3.22663	0.00135169	0.0339241
SPSB3	0.199304	0.199304	11.0362	3.2258	0.00135553	0.0339731
COX19	0.238618	0.238618	7.69021	3.22514	0.00135857	0.034002
TPM1	-0.379957	0.379957	11.0508	-3.22422	0.00136286	0.0340618
XKR8	0.148375	0.148375	9.87587	3.22357	0.00136586	0.0340618
LCN6	0.351568	0.351568	5.54774	3.22254	0.00137065	0.0340618
TP53BP2	-0.183586	0.183586	9.37644	-3.22242	0.00137124	0.0340618
DGCR12	0.358973	0.358973	6.2507	3.22223	0.00137214	0.0340618
ARL3	-0.270734	0.270734	10.3754	-3.22219	0.0013723	0.0340618
ZNF445	0.157377	0.157377	8.55943	3.2205	0.00138025	0.0341589
SCYL2	-0.168274	0.168274	10.8909	-3.22024	0.00138145	0.0341589
CTAG2	0.841865	0.841865	5.79681	3.22014	0.0013819	0.0341589
THBS2	-0.592894	0.592894	9.73352	-3.21815	0.0013913	0.0343441
CEP192	0.226162	0.226162	9.02073	3.2166	0.00139867	0.0344515
BDKRB2	-0.593554	0.593554	6.38092	-3.21643	0.00139947	0.0344515
RPS6KC1	-0.225831	0.225831	9.31606	-3.21595	0.00140177	0.034461
EFCAB4A	0.377626	0.377626	6.95808	3.21544	0.00140419	0.0344735
FUBP1	0.208922	0.208922	10.6987	3.21187	0.00142133	0.0348468
DIDO1	0.201113	0.201113	9.91599	3.21099	0.00142559	0.0348606
VASN	-0.197189	0.197189	8.04863	-3.21095	0.00142576	0.0348606
MTHFD2	-0.199315	0.199315	13.0885	-3.20812	0.00143954	0.0351498
POM121L12	0.502994	0.502994	7.8642	3.20705	0.00144474	0.0352289
ADA	-0.39119	0.39119	11.9193	-3.20474	0.0014561	0.0354286
FILIP1	-0.241142	0.241142	7.34091	-3.20459	0.00145686	0.0354286
CYHR1	0.200879	0.200879	8.53104	3.20415	0.00145903	0.0354335
SYAP1	-0.257237	0.257237	10.8261	-3.20174	0.00147096	0.0356582
UNC93B1	0.372794	0.372794	8.81034	3.20149	0.00147224	0.0356582
KLF2	0.337097	0.337097	10.2657	3.19934	0.00148296	0.0358699
HES2	-0.352807	0.352807	6.18479	-3.19866	0.00148641	0.0358845
KIFC2	0.452401	0.452401	8.48059	3.19843	0.00148755	0.0358845
SHQ1	-0.182741	0.182741	10.7282	-3.19643	0.00149765	0.0360558
ANKRD13B	0.279328	0.279328	7.36628	3.19584	0.00150066	0.0360558
FAM193B	0.348063	0.348063	9.98994	3.19549	0.00150245	0.0360558
DR1	-0.184235	0.184235	11.2809	-3.19508	0.00150452	0.0360558
LYRM1	-0.282193	0.282193	11.618	-3.19505	0.00150466	0.0360558
PCBP4	0.304857	0.304857	8.27601	3.19404	0.00150984	0.0361318
LIMA1	-0.281004	0.281004	10.6888	-3.19187	0.00152095	0.0363138
HELZ	0.210193	0.210193	10.1454	3.1915	0.00152283	0.0363138
CACNA1G	-0.256909	0.256909	6.65687	-3.19137	0.00152348	0.0363138
RND3	-0.323264	0.323264	9.81457	-3.18888	0.00153633	0.0365717
CDH2	-0.429207	0.429207	7.305	-3.18808	0.00154053	0.0366232
PAN2	0.244655	0.244655	9.41375	3.18712	0.00154549	0.0366926
IP6K2	0.262605	0.262605	10.0738	3.18645	0.001549	0.0367276
MAD1L1	0.273313	0.273313	9.14481	3.18561	0.00155341	0.0367837
TRIM27	0.139821	0.139821	10.8251	3.18409	0.00156138	0.036924
SSH3	0.205871	0.205871	8.35308	3.18354	0.00156427	0.0369438
CCR7	0.487479	0.487479	10.5173	3.18252	0.00156967	0.0369809
TTC30B	-0.318699	0.318699	7.19	-3.18247	0.00156994	0.0369809
C6orf211	-0.268997	0.268997	10.8332	-3.18156	0.00157475	0.0370458
STARD10	-0.200578	0.200578	8.87857	-3.17923	0.00158717	0.0372693
DLGAP1	-0.46101	0.46101	6.80272	-3.179	0.00158839	0.0372693
NOL9	0.27792	0.27792	10.4361	3.17712	0.00159847	0.037457
RBBP7	-0.165573	0.165573	13.1179	-3.17669	0.00160082	0.0374632
AGBL3	0.292733	0.292733	6.59073	3.17607	0.00160411	0.0374918
MPP7	-0.268815	0.268815	7.53458	-3.17238	0.00162415	0.0379109
WNK2	0.246056	0.246056	7.54632	3.17182	0.00162725	0.037934
NHS	-0.358838	0.358838	6.93456	-3.17077	0.00163296	0.0379564
ZNF469	-0.367637	0.367637	7.71103	-3.17058	0.00163402	0.0379564
B4GALT3	0.194209	0.194209	10.4363	3.17049	0.00163452	0.0379564
CERS2	0.203966	0.203966	10.9118	3.16941	0.00164046	0.0379803
RAPH1	-0.39606	0.39606	9.10273	-3.16867	0.00164456	0.0379803
F11R	-0.225754	0.225754	11.2238	-3.16863	0.00164478	0.0379803
CA12	-0.410981	0.410981	9.11602	-3.1684	0.00164603	0.0379803
TIMP4	0.574697	0.574697	4.57327	3.16839	0.00164609	0.0379803
ELL3	-0.486016	0.486016	12.4512	-3.16631	0.00165761	0.0381244
ZNF652	0.203868	0.203868	9.50216	3.16596	0.00165956	0.0381244
RNF145	-0.174399	0.174399	12.3262	-3.16564	0.00166134	0.0381244
CROCCP2	0.280093	0.280093	10.0726	3.16564	0.00166135	0.0381244
ZNF677	-0.306351	0.306351	7.59423	-3.16536	0.00166292	0.0381244
KLHL5	-0.207161	0.207161	10.8629	-3.16337	0.00167406	0.0383239
SKIL	-0.25234	0.25234	11.6005	-3.16297	0.00167629	0.0383239
MBD4	-0.211475	0.211475	12.0966	-3.16267	0.001678	0.0383239
CDK13	0.235002	0.235002	11.4419	3.16227	0.00168021	0.0383259
ZNRF1	-0.367489	0.367489	9.80079	-3.16135	0.00168543	0.0383962
SH2D3A	0.192114	0.192114	7.57348	3.16032	0.00169123	0.0384324
CHSY1	-0.224173	0.224173	10.9942	-3.16023	0.00169176	0.0384324
SUGP2	0.297252	0.297252	10.3098	3.15994	0.00169341	0.0384324
MZF1	0.19121	0.19121	9.53707	3.1595	0.00169594	0.0384413
VPS36	0.170303	0.170303	10.5454	3.15885	0.00169961	0.0384717
IGFBP7	-0.264688	0.264688	13.381	-3.15841	0.00170211	0.0384717
BRE	-0.126837	0.126837	10.5087	-3.15778	0.00170572	0.0384717
FOLR2	0.265228	0.265228	10.1436	3.15776	0.00170582	0.0384717
CASD1	0.227326	0.227326	9.28057	3.15738	0.00170797	0.038472
TFAP2C	-0.419757	0.419757	6.13978	-3.15696	0.00171043	0.0384743
SAMSN1	-0.334044	0.334044	11.9884	-3.15635	0.00171389	0.0384743
TXNIP	0.314395	0.314395	12.8833	3.15623	0.00171458	0.0384743
EXT1	-0.213292	0.213292	9.45387	-3.15588	0.00171661	0.0384743
TAF13	-0.240808	0.240808	10.9318	-3.15391	0.00172794	0.0386267
SGPP2	-0.38793	0.38793	8.34506	-3.1537	0.00172915	0.0386267
CCNE2	-0.33863	0.33863	9.93429	-3.15352	0.00173022	0.0386267
FERMT2	-0.37476	0.37476	9.54011	-3.15321	0.00173198	0.0386267
CLMP	-0.388775	0.388775	8.37059	-3.15088	0.00174554	0.0388809
LILRB4	-0.341364	0.341364	9.70333	-3.15003	0.00175054	0.0389441
RCBTB2	-0.410958	0.410958	10.2321	-3.14836	0.00176028	0.0390353
ATHL1	0.457687	0.457687	9.2621	3.14827	0.00176087	0.0390353
INTS3	0.259994	0.259994	9.75521	3.14753	0.00176521	0.0390353
MICAL2	-0.368228	0.368228	9.61711	-3.14749	0.00176545	0.0390353
DENND5B	0.379989	0.379989	9.03058	3.14748	0.00176547	0.0390353
ING5	0.197878	0.197878	9.01894	3.14702	0.00176821	0.039048
NDST3	0.44108	0.44108	5.05417	3.14534	0.00177813	0.0390888
PLD1	-0.184124	0.184124	8.30985	-3.14474	0.00178169	0.0390888
RBM33	0.182561	0.182561	10.1703	3.14472	0.00178181	0.0390888
TAB2	-0.165739	0.165739	10.5409	-3.1446	0.00178257	0.0390888
RWDD2B	-0.174703	0.174703	9.88581	-3.14454	0.00178293	0.0390888
HBB	0.597064	0.597064	10.9905	3.14451	0.00178307	0.0390888
EXOC5	-0.134183	0.134183	11.5305	-3.14383	0.00178711	0.0391296
FAM150B	-0.631582	0.631582	5.53793	-3.14295	0.00179241	0.039198
SYMPK	0.347017	0.347017	9.80789	3.14137	0.00180185	0.0393407
YY1	-0.14708	0.14708	13.3965	-3.14113	0.00180329	0.0393407
GATAD1	0.172963	0.172963	9.36527	3.14008	0.00180963	0.0394312
LRRC32	-0.437452	0.437452	9.3327	-3.13881	0.00181729	0.0395054
ARMCX6	-0.194277	0.194277	12.8843	-3.13879	0.00181742	0.0395054
FBP1	-0.507986	0.507986	9.97699	-3.13781	0.00182335	0.0395864
PTPN13	-0.341599	0.341599	7.27287	-3.13435	0.00184449	0.0399483
KLHDC4	0.269127	0.269127	10.0543	3.13417	0.00184562	0.0399483
GOLGA2P5	0.311716	0.311716	8.73537	3.13383	0.00184772	0.0399483
FCGRT	0.297571	0.297571	10.1925	3.13364	0.00184888	0.0399483
FAM219B	0.283534	0.283534	9.80368	3.13302	0.00185268	0.0399825
NAT1	-0.205431	0.205431	10.2903	-3.13148	0.00186221	0.0401155
CLEC4G	0.557817	0.557817	4.59645	3.1313	0.0018633	0.0401155
LSM8	-0.24584	0.24584	11.7203	-3.13088	0.0018659	0.0401236
GCLM	-0.285401	0.285401	9.62992	-3.13013	0.00187057	0.040176
GABBR1	0.405122	0.405122	8.18042	3.12943	0.00187495	0.0401975
C20orf203	0.231743	0.231743	7.63003	3.12909	0.00187703	0.0401975
MARK1	-0.356407	0.356407	7.8219	-3.12868	0.00187961	0.0401975
NSUN6	0.245901	0.245901	9.42106	3.12854	0.00188049	0.0401975
DEGS1	-0.266785	0.266785	11.9245	-3.12745	0.00188731	0.0402954
ZNF598	0.28281	0.28281	9.11288	3.12542	0.0019001	0.0404906
PDZK1IP1	-0.451002	0.451002	6.0985	-3.12528	0.00190094	0.0404906
WDR6	0.248995	0.248995	10.468	3.12479	0.00190408	0.0404928
HOXD1	0.311411	0.311411	6.84712	3.12451	0.0019058	0.0404928
VPS13C	0.199732	0.199732	11.7247	3.1242	0.00190779	0.0404928
KRTAP4-2	0.450232	0.450232	6.67275	3.12242	0.00191911	0.0406751
NFKBIE	-0.205372	0.205372	10.784	-3.12214	0.00192089	0.0406751
COQ10A	0.255944	0.255944	9.26707	3.12136	0.00192587	0.0407326
EBF1	-0.382842	0.382842	11.321	-3.12016	0.00193353	0.040777
SHH	0.263463	0.263463	6.34551	3.12014	0.00193367	0.040777
DGKQ	0.313945	0.313945	9.57203	3.11997	0.00193476	0.040777
ASMTL	-0.21439	0.21439	11.1739	-3.11922	0.00193958	0.0408309
MDS2	0.285461	0.285461	7.44672	3.11856	0.00194383	0.0408371
HEXDC	0.280216	0.280216	9.08696	3.11847	0.00194441	0.0408371
RASSF3	-0.154766	0.154766	12.3427	-3.1176	0.00195001	0.0408986
MST1	0.332255	0.332255	8.19692	3.11731	0.00195187	0.0408986
NGRN	0.141209	0.141209	11.3837	3.11577	0.00196186	0.041049
AFG3L1P	0.259912	0.259912	9.42883	3.11516	0.00196586	0.041049
TRIM66	0.243391	0.243391	8.30677	3.11515	0.00196589	0.041049
MYEOV	-0.31653	0.31653	7.70856	-3.11438	0.00197092	0.0411064
TIAM2	-0.242923	0.242923	8.44797	-3.10911	0.00200561	0.0417817
NAP1L5	-0.30534	0.30534	9.12564	-3.10772	0.00201482	0.0419249
KIAA1462	-0.274432	0.274432	7.55073	-3.10658	0.00202248	0.0420358
RTN2	-0.291695	0.291695	8.89159	-3.10553	0.00202945	0.0421322
CPE	-0.413369	0.413369	9.20969	-3.10418	0.00203853	0.0422719
DPCR1	-0.509803	0.509803	6.2087	-3.10344	0.00204355	0.0423273
CALD1	-0.354899	0.354899	11.9685	-3.10286	0.00204746	0.0423596
PDK1	-0.251811	0.251811	10.4084	-3.10135	0.00205769	0.0425225
GPR34	-0.483064	0.483064	9.27208	-3.09788	0.00208138	0.0429191
RAD52	0.237476	0.237476	7.60794	3.09784	0.00208165	0.0429191
TFE3	-0.177145	0.177145	10.4451	-3.0959	0.002095	0.0430627
CD80	-0.249532	0.249532	9.58039	-3.09586	0.00209525	0.0430627
GGT5	-0.604857	0.604857	5.84886	-3.09579	0.00209578	0.0430627
ARFGAP3	-0.216626	0.216626	11.0529	-3.09531	0.0020991	0.0430818
RPRD2	0.211773	0.211773	10.4524	3.09453	0.00210451	0.0431436
ND2	0.262039	0.262039	14.8827	3.09355	0.00211127	0.0432331
WNT2	-0.502432	0.502432	7.33111	-3.09317	0.00211391	0.0432379
FAM170A	-0.402563	0.402563	3.46642	-3.09193	0.0021226	0.0432966
IER3	-0.323561	0.323561	10.6506	-3.09192	0.00212262	0.0432966
EFNB2	-0.283467	0.283467	8.91514	-3.09152	0.00212547	0.0432966
CARS2	0.187157	0.187157	10.6402	3.09111	0.00212829	0.0432966
VARS2	0.226561	0.226561	10.4673	3.09104	0.00212879	0.0432966
SIN3B	0.257952	0.257952	8.94387	3.09066	0.00213148	0.0433025
BCAT1	-0.339652	0.339652	11.9842	-3.0901	0.0021354	0.0433333
ACTR5	0.146181	0.146181	9.00084	3.08891	0.00214376	0.0433812
CMC4	-0.233059	0.233059	10.9358	-3.08836	0.00214763	0.0433812
LXN	-0.348315	0.348315	10.1832	-3.08795	0.00215055	0.0433812
FGD2	0.236021	0.236021	12.2283	3.08788	0.00215107	0.0433812
SRSF5	0.217388	0.217388	12.7696	3.08786	0.00215122	0.0433812
MSTO1	0.233747	0.233747	9.38985	3.08772	0.00215221	0.0433812
UNKL	0.297174	0.297174	9.18746	3.08688	0.00215812	0.0434518
CLEC4A	-0.34759	0.34759	9.23243	-3.08551	0.00216788	0.0435995
AZIN2	-0.23035	0.23035	7.67097	-3.08359	0.00218157	0.0438259
PIP	-0.529039	0.529039	6.92745	-3.08273	0.00218774	0.0438652
C5AR1	-0.38239	0.38239	9.31631	-3.08264	0.00218839	0.0438652
AKT3	-0.238588	0.238588	9.66547	-3.08191	0.0021937	0.0439009
FAM49B	-0.167254	0.167254	12.4973	-3.08172	0.00219505	0.0439009
ULK3	0.243669	0.243669	8.83715	3.08102	0.00220007	0.0439525
TMEM80	0.126948	0.126948	9.12381	3.07816	0.00222082	0.0442967
DNAJC11	0.208573	0.208573	9.53398	3.07771	0.0022241	0.0442967
TRIM22	0.227605	0.227605	12.526	3.07759	0.00222501	0.0442967
CECR3	0.336933	0.336933	5.73152	3.07696	0.00222955	0.0442967
FAM111B	-0.626207	0.626207	7.30002	-3.07696	0.00222958	0.0442967
MTSS1L	0.275074	0.275074	6.82965	3.07571	0.00223877	0.0444301
RUSC1	0.24965	0.24965	9.67787	3.0748	0.00224545	0.044465
NDUFA4L2	-0.334622	0.334622	6.96819	-3.0748	0.00224546	0.044465
SLC9A6	-0.139945	0.139945	10.6238	-3.07439	0.00224842	0.0444748
ARPC2	-0.115227	0.115227	14.5573	-3.07247	0.00226263	0.0447067
ALPK1	-0.253652	0.253652	8.86562	-3.07159	0.00226915	0.0447865
WDR54	-0.202025	0.202025	11.1502	-3.07112	0.00227265	0.0448065
ZBTB21	-0.248872	0.248872	9.6659	-3.06899	0.00228859	0.0450445
CEP19	-0.259061	0.259061	8.5613	-3.06853	0.00229198	0.0450445
C5orf45	0.332932	0.332932	8.50649	3.0685	0.00229222	0.0450445
GLTP	-0.130701	0.130701	11.6112	-3.06729	0.00230131	0.0451738
SHISA4	-0.450832	0.450832	5.48996	-3.06548	0.00231497	0.0453926
ARL14	-0.656122	0.656122	5.25763	-3.06395	0.00232659	0.0455669
ALMS1P	0.371546	0.371546	5.66679	3.06306	0.00233339	0.0455669
CYBB	-0.315169	0.315169	10.9656	-3.0629	0.00233457	0.0455669
MTX3	0.197703	0.197703	9.97245	3.06261	0.00233676	0.0455669
PTGDS	-0.367536	0.367536	14.3172	-3.06259	0.00233697	0.0455669
TUG1	0.222356	0.222356	12.0168	3.06204	0.00234112	0.0455669
AGO1	-0.149918	0.149918	9.54127	-3.06199	0.00234156	0.0455669
KCNB1	0.16287	0.16287	7.03233	3.06113	0.00234809	0.0456352
COMMD8	-0.223875	0.223875	12.4469	-3.0603	0.00235446	0.0456352
HSPA13	-0.259255	0.259255	10.1999	-3.06025	0.00235485	0.0456352
TMEM176A	-0.267353	0.267353	11.7309	-3.06021	0.0023552	0.0456352
TMEM87B	-0.207429	0.207429	10.2997	-3.05896	0.00236484	0.0457727
ECI2	0.233087	0.233087	9.83782	3.05761	0.00237525	0.0459248
MAPK12	0.349853	0.349853	8.27408	3.05207	0.00241851	0.0467112
CBFA2T2	0.320478	0.320478	9.69056	3.0514	0.00242384	0.0467249
SLC39A11	-0.230771	0.230771	9.60217	-3.05133	0.00242441	0.0467249
SS18L1	0.190277	0.190277	9.51072	3.04873	0.00244499	0.0470713
BGN	-0.435209	0.435209	10.3082	-3.04759	0.0024541	0.0471545
TANC2	-0.361119	0.361119	7.27449	-3.04729	0.00245645	0.0471545
LARS	0.167163	0.167163	11.3269	3.04715	0.00245758	0.0471545
AFF1	0.271396	0.271396	11.3067	3.04688	0.00245978	0.0471545
SDSL	-0.529146	0.529146	5.9256	-3.0461	0.00246601	0.0472056
TSEN54	0.277768	0.277768	10.213	3.04589	0.00246768	0.0472056
NEK9	0.181458	0.181458	10.9804	3.04543	0.00247139	0.047215
DDX17	0.163451	0.163451	14.0858	3.04518	0.00247342	0.047215
ZCCHC11	0.195617	0.195617	10.1721	3.04284	0.00249227	0.0475246
TTC21A	0.337843	0.337843	7.78337	3.04249	0.00249512	0.0475287
JARID2	0.209747	0.209747	10.0472	3.0413	0.00250475	0.0476233
ZFP37	-0.393482	0.393482	6.53462	-3.04078	0.00250904	0.0476233
UBR2	0.154772	0.154772	10.5412	3.04058	0.00251065	0.0476233
ZDHHC12	-0.209426	0.209426	8.90565	-3.04058	0.00251066	0.0476233
ORAI2	0.236201	0.236201	11.5436	3.03892	0.00252419	0.047827
EPB41	0.185716	0.185716	11.0351	3.03861	0.00252671	0.047827
CNIH1	-0.203342	0.203342	12.6757	-3.03699	0.00254006	0.0480171
CDK5RAP3	0.332068	0.332068	11.5973	3.03675	0.00254208	0.0480171
CAMK4	-0.422334	0.422334	8.97443	-3.03516	0.00255516	0.048188
MTERF4	-0.176784	0.176784	10.2035	-3.035	0.00255648	0.048188
VWA9	0.157269	0.157269	9.76715	3.0343	0.00256235	0.0482185
AX748339	0.262543	0.262543	8.00756	3.03416	0.00256345	0.0482185
BRD7P3	-0.358961	0.358961	4.901	-3.03207	0.00258094	0.0484969
NBL1	-0.439893	0.439893	8.6697	-3.03147	0.00258593	0.0485401
M1AP	-0.274684	0.274684	5.83459	-3.02992	0.00259897	0.0487341
TM6SF1	-0.270098	0.270098	8.8391	-3.02939	0.00260343	0.0487669
PRR16	-0.409115	0.409115	6.49252	-3.02725	0.00262153	0.0490225
PGM2L1	-0.23664	0.23664	8.78643	-3.02713	0.00262252	0.0490225
SPEN	0.20893	0.20893	10.9443	3.02362	0.00265251	0.0495318
CCHCR1	0.228311	0.228311	9.28467	3.0228	0.0026595	0.0495933
SULT1A2	0.17288	0.17288	9.55062	3.02259	0.00266131	0.0495933
RFX1	0.188772	0.188772	9.54616	3.02049	0.00267946	0.0498469
GON4L	0.141139	0.141139	9.94712	3.02037	0.00268045	0.0498469
FPR1	-0.413588	0.413588	9.97734	-3.0189	0.0026932	0.0500324
C21orf91	-0.21434	0.21434	11.8854	-3.01785	0.00270236	0.0501508
MRC1	0.501351	0.501351	9.51878	3.01655	0.00271372	0.0503099
MSH6	-0.204404	0.204404	11.96	-3.01507	0.00272676	0.0503894
ZNF814	0.198763	0.198763	7.64542	3.01473	0.00272972	0.0503894
DOK6	-0.346428	0.346428	5.01595	-3.0146	0.00273087	0.0503894
ATAD1	-0.171207	0.171207	11.2179	-3.01417	0.00273462	0.0503894
DCTD	0.193912	0.193912	10.5943	3.01406	0.00273561	0.0503894
XXYLT1	-0.579654	0.579654	6.92701	-3.01376	0.00273828	0.0503894
PXDNL	-0.715621	0.715621	5.23079	-3.01357	0.00273996	0.0503894
GRIK5	-0.245566	0.245566	8.21625	-3.01352	0.00274038	0.0503894
HPRT1	-0.222848	0.222848	12.8025	-3.013	0.002745	0.0504229
NPAT	-0.13199	0.13199	10.8175	-3.01176	0.00275602	0.050573
SNX33	-0.166194	0.166194	8.21888	-3.01144	0.00275878	0.050573
HCG18	0.136293	0.136293	8.95325	3.01021	0.00276978	0.0506457
MALT1	-0.204268	0.204268	10.2558	-3.01008	0.00277095	0.0506457
PPM1K	0.218419	0.218419	11.3932	3.01005	0.00277118	0.0506457
VEGFC	-0.222168	0.222168	8.24241	-3.00861	0.00278413	0.0508308
RUFY2	0.290773	0.290773	8.48593	3.0078	0.00279133	0.0509106
SCMH1	0.221879	0.221879	8.85774	3.00696	0.00279887	0.0509966
CD83	-0.380781	0.380781	12.7841	-3.00662	0.00280199	0.0510018
ADPGK	0.246906	0.246906	11.2838	3.00582	0.00280923	0.0510631
NFE2L3	-0.250577	0.250577	9.38432	-3.00536	0.00281336	0.0510631
CHRNE	0.246782	0.246782	6.28761	3.00531	0.00281386	0.0510631
NR1H3	-0.31222	0.31222	11.4875	-3.00488	0.00281768	0.051081
DCT	0.248468	0.248468	6.65692	3.00457	0.00282056	0.0510818
DHTKD1	0.231805	0.231805	10.6796	3.00348	0.00283044	0.0512027
FOXK1	0.166045	0.166045	9.49255	3.00321	0.00283291	0.0512027
MSC	-0.34984	0.34984	7.21157	-3.00244	0.00283988	0.0512772
PATL2	0.408675	0.408675	8.397	3.00141	0.00284933	0.0513659
C8orf17	0.391656	0.391656	5.44358	3.00125	0.00285076	0.0513659
BZW1	-0.112951	0.112951	12.548	-3.00097	0.00285335	0.0513659
PMP22	-0.354749	0.354749	10.3743	-3.0004	0.00285857	0.0514016
FCGR2C	0.364876	0.364876	8.96815	3.00008	0.00286151	0.0514016
LOH12CR1	-0.194617	0.194617	8.25074	-2.99982	0.00286389	0.0514016
TBX3	-0.273046	0.273046	7.45401	-2.99949	0.00286695	0.051404
CLPTM1L	0.235682	0.235682	12.1039	2.99919	0.00286972	0.051404
DUSP10	-0.219798	0.219798	9.55605	-2.99778	0.00288271	0.0515852
GPR19	-0.35837	0.35837	7.60546	-2.9952	0.00290669	0.0519314
GNG7	0.302442	0.302442	8.05081	2.99471	0.00291129	0.0519314
GP1BA	-0.273925	0.273925	9.11908	-2.99453	0.00291299	0.0519314
ABCB7	-0.167633	0.167633	10.0294	-2.99447	0.00291357	0.0519314
STAT3	-0.216402	0.216402	12.5536	-2.99382	0.00291963	0.051988
GSTM2	0.305382	0.305382	9.66527	2.99328	0.00292465	0.0520259
SLC5A3	-0.210843	0.210843	11.7955	-2.9923	0.00293392	0.0521393
S100B	-0.716046	0.716046	6.42514	-2.99129	0.0029434	0.0522122
UGT2B28	-0.461083	0.461083	5.49011	-2.99124	0.00294382	0.0522122
CAMK2G	0.173646	0.173646	9.1915	2.99091	0.002947	0.0522173
CRIP1	-0.302944	0.302944	12.4094	-2.98912	0.00296393	0.0524591
CYSTM1	-0.195053	0.195053	11.2626	-2.98885	0.00296647	0.0524591
ABCC10	0.224455	0.224455	9.70276	2.98768	0.00297766	0.0526052
COBLL1	-0.519492	0.519492	9.76076	-2.98714	0.00298274	0.0526435
DPY19L2	0.413255	0.413255	5.70149	2.98652	0.00298873	0.0526863
NAV2	-0.268211	0.268211	8.11916	-2.98628	0.00299102	0.0526863
MAPK13	0.277799	0.277799	9.01807	2.98221	0.00303021	0.0532896
UBB	-0.0716995	0.0716995	15.4671	-2.98211	0.00303118	0.0532896
USP7	0.232641	0.232641	11.8374	2.98136	0.00303842	0.0533171
CCDC17	0.481066	0.481066	6.31921	2.98134	0.00303866	0.0533171
KNTC1	0.281354	0.281354	9.60175	2.98042	0.0030476	0.0534219
RING1	0.116461	0.116461	10.4784	2.97727	0.00307837	0.0539088
ILDR2	-0.355144	0.355144	8.05688	-2.97683	0.00308271	0.0539088
MBD6	0.22733	0.22733	9.96393	2.97667	0.00308435	0.0539088
ASAP1	-0.232489	0.232489	11.6522	-2.97577	0.00309316	0.0540104
EGR3	-0.284051	0.284051	9.24506	-2.97387	0.00311198	0.0542864
NME8	-0.739041	0.739041	4.09749	-2.97317	0.00311891	0.0543547
GPC4	-0.332038	0.332038	7.09607	-2.97248	0.00312581	0.0544223
DIS3L	0.171379	0.171379	9.9371	2.97146	0.00313599	0.0545468
SLC51A	-0.498289	0.498289	5.20218	-2.9703	0.00314761	0.0546702
CCDC125	-0.244057	0.244057	7.66643	-2.97015	0.00314915	0.0546702
EDC4	0.291323	0.291323	9.1865	2.96877	0.00316295	0.0548569
RRS1	0.206556	0.206556	10.0878	2.96777	0.00317312	0.0549721
PPP3R1	-0.263439	0.263439	9.15238	-2.96741	0.00317676	0.0549721
DLX4	0.250336	0.250336	6.88076	2.96721	0.00317874	0.0549721
GRAPL	0.300469	0.300469	7.69346	2.96638	0.00318713	0.0550589
PCMTD2	0.14921	0.14921	11.1886	2.96611	0.00318987	0.0550589
TP73	0.293631	0.293631	7.20432	2.96496	0.00320164	0.0551806
NSUN5	0.166624	0.166624	11.6397	2.96482	0.00320305	0.0551806
ZDHHC6	0.142698	0.142698	10.9733	2.96403	0.00321112	0.0552668
HS2ST1	-0.255175	0.255175	10.6953	-2.9621	0.00323084	0.0555502
IFRD2	0.194127	0.194127	10.2401	2.96182	0.00323375	0.0555502
ULBP1	0.427837	0.427837	5.72895	2.96038	0.00324856	0.0557516
CACNG6	0.262023	0.262023	9.07924	2.95966	0.00325605	0.055775
VEZF1	-0.154023	0.154023	10.6144	-2.95965	0.00325612	0.055775
COMMD1	-0.20931	0.20931	11.9203	-2.95921	0.0032607	0.0557837
ZNF496	0.159566	0.159566	8.89252	2.959	0.00326282	0.0557837
TGFB1I1	-0.340856	0.340856	9.147	-2.95758	0.00327761	0.0559835
RASGRP2	0.361403	0.361403	10.2744	2.95636	0.00329034	0.0561304
RNF2	-0.281254	0.281254	7.65978	-2.95594	0.00329476	0.0561304
EPS8L1	-0.172732	0.172732	7.35896	-2.9551	0.00330348	0.0561304
WNT10B	0.451302	0.451302	5.74789	2.95498	0.00330482	0.0561304
REC8	0.281479	0.281479	8.83683	2.95474	0.00330733	0.0561304
METAP1D	0.21442	0.21442	7.86197	2.95472	0.00330746	0.0561304
STX16	0.263805	0.263805	11.2071	2.95467	0.00330802	0.0561304
PTK2	-0.290839	0.290839	10.2979	-2.95431	0.00331182	0.0561378
WBP5	-0.322792	0.322792	10.3854	-2.95404	0.00331468	0.0561378
OGFR	0.233675	0.233675	9.57911	2.95366	0.00331863	0.0561482
STRA6	-0.176425	0.176425	8.33407	-2.95339	0.00332153	0.0561482
LAMP2	-0.219414	0.219414	11.8401	-2.95127	0.00334385	0.0564724
F11	-0.328665	0.328665	5.71949	-2.95012	0.00335608	0.056626
C1RL	-0.271878	0.271878	9.31717	-2.94981	0.00335938	0.0566286
PHLDA2	-0.269386	0.269386	8.15086	-2.94763	0.00338265	0.0569676
CRIPAK	0.33772	0.33772	9.36808	2.94717	0.00338767	0.0569988
WDR27	0.172653	0.172653	8.12412	2.94628	0.00339715	0.057105
ZNF266	0.215854	0.215854	10.9229	2.94421	0.00341948	0.0574049
CLIP3	-0.435563	0.435563	7.0537	-2.94404	0.00342136	0.0574049
FBN3	0.349468	0.349468	5.07707	2.94265	0.0034364	0.0575804
NRIP3	-0.227245	0.227245	7.45905	-2.94249	0.00343821	0.0575804
VGLL3	-0.44056	0.44056	8.06879	-2.94173	0.00344648	0.0576654
ST8SIA4	-0.252646	0.252646	10.7057	-2.9399	0.0034664	0.0579441
ITIH1	-0.424225	0.424225	5.71987	-2.93961	0.00346957	0.0579441
ADHFE1	0.28776	0.28776	7.89832	2.93932	0.00347283	0.0579448
SYNGR2	-0.220396	0.220396	12.7943	-2.93876	0.00347899	0.0579776
ARSB	-0.197804	0.197804	7.68389	-2.93848	0.00348199	0.0579776
FGD6	-0.379482	0.379482	8.6982	-2.93826	0.00348445	0.0579776
PPM1F	0.16581	0.16581	9.23184	2.93746	0.00349327	0.0580708
HSD17B7	0.164311	0.164311	10.6694	2.93666	0.00350211	0.058164
NFE2L2	-0.191022	0.191022	12.121	-2.9359	0.00351055	0.0582505
ZNF589	0.335683	0.335683	9.06645	2.93513	0.00351908	0.0583384
FNBP4	0.250216	0.250216	11.0258	2.93426	0.00352878	0.0584454
AMIGO2	-0.292855	0.292855	10.6934	-2.93371	0.00353481	0.0584658
ANKRD40	0.166302	0.166302	9.95649	2.93356	0.0035365	0.0584658
MYO5C	0.215051	0.215051	8.93127	2.93306	0.00354216	0.0585056
FYB	-0.36319	0.36319	11.2856	-2.93151	0.00355946	0.0586058
LAGE3	-0.178376	0.178376	10.5748	-2.93146	0.00356008	0.0586058
C19orf66	0.208625	0.208625	10.3436	2.93125	0.00356238	0.0586058
GCNT2	-0.328831	0.328831	9.77425	-2.93109	0.00356423	0.0586058
SULT1A1	0.202493	0.202493	10.4767	2.93106	0.00356448	0.0586058
PRTFDC1	-0.339383	0.339383	7.63319	-2.92915	0.00358602	0.0588521
PIGL	0.155211	0.155211	8.5652	2.92911	0.00358651	0.0588521
SHROOM3	-0.436457	0.436457	6.12552	-2.92878	0.00359021	0.0588521
NAPB	0.180323	0.180323	8.54569	2.92856	0.00359269	0.0588521
CLEC4GP1	0.349207	0.349207	6.74448	2.92826	0.00359617	0.0588521
MYH4	-0.469053	0.469053	3.72254	-2.92796	0.00359955	0.0588521
UPP1	-0.366701	0.366701	8.95644	-2.92771	0.00360232	0.0588521
SEPT7P2	0.177324	0.177324	7.67338	2.92737	0.00360625	0.0588629
PABPC1L	0.428909	0.428909	9.80336	2.9265	0.00361606	0.0589696
LMBRD2	-0.15533	0.15533	10.8935	-2.92595	0.00362237	0.0590191
PRKAB2	0.18207	0.18207	9.05322	2.92435	0.00364062	0.0591378
ZKSCAN4	0.17284	0.17284	8.90694	2.92433	0.00364093	0.0591378
BATF3	-0.347307	0.347307	8.90961	-2.92426	0.00364169	0.0591378
LMAN1L	0.320605	0.320605	4.84652	2.92417	0.00364278	0.0591378
P2RY12	-0.612589	0.612589	8.19449	-2.9232	0.00365391	0.059265
OR7E156P	0.305925	0.305925	7.76825	2.92108	0.00367836	0.0595921
ZKSCAN1	0.206049	0.206049	10.9414	2.92087	0.00368069	0.0595921
INO80	0.133541	0.133541	10.5036	2.92035	0.00368672	0.0596362
CETN2	-0.179923	0.179923	10.611	-2.91915	0.00370075	0.0598095
CYP26A1	0.48171	0.48171	5.12428	2.91841	0.00370935	0.0598947
NDE1	-0.188951	0.188951	10.8938	-2.91719	0.00372357	0.0600308
TEX14	-0.519734	0.519734	5.30888	-2.91711	0.00372444	0.0600308
ZNF587B	0.177674	0.177674	9.31408	2.91655	0.00373101	0.0600485
SLC25A45	0.263081	0.263081	8.7947	2.91645	0.00373221	0.0600485
ANKRD10	0.259018	0.259018	11.0775	2.91617	0.00373556	0.0600488
LGMN	0.335337	0.335337	11.2789	2.91527	0.00374613	0.0601651
L1CAM	-0.362731	0.362731	7.93881	-2.91478	0.00375179	0.0602024
CLK1	0.221862	0.221862	10.5899	2.91449	0.0037552	0.0602035
CPNE1	0.255282	0.255282	10.5182	2.91397	0.00376143	0.0602497
KISS1	-0.211064	0.211064	3.73618	-2.91326	0.00376977	0.0603298
BIRC2	-0.138346	0.138346	12.382	-2.91232	0.00378089	0.060454
MAL	-0.457499	0.457499	8.7675	-2.91173	0.00378788	0.060512
NFATC2IP	0.292821	0.292821	11.4128	2.91055	0.00380199	0.0606837
COX7A1	-0.357873	0.357873	8.11471	-2.90981	0.00381081	0.0607706
TEAD1	-0.303848	0.303848	8.81239	-2.90814	0.00383082	0.0610356
SIAH2	-0.327629	0.327629	10.3796	-2.90775	0.00383544	0.0610437
C5orf30	0.234888	0.234888	8.4269	2.90753	0.0038381	0.0610437
SLBP	-0.166999	0.166999	12.6938	-2.90607	0.00385568	0.0612608
HIST1H2AC	0.376217	0.376217	10.2478	2.90583	0.00385855	0.0612608
HAS3	-0.224019	0.224019	7.14288	-2.90403	0.00388044	0.0615542
POM121L2	0.275674	0.275674	6.59964	2.90348	0.00388715	0.0616063
TBC1D1	0.250942	0.250942	10.8513	2.90288	0.00389435	0.0616663
EFEMP2	-0.24181	0.24181	9.20682	-2.90113	0.00391577	0.061951
GIPR	0.34575	0.34575	5.80757	2.90031	0.00392578	0.0620548
GSTZ1	-0.258829	0.258829	8.85684	-2.8993	0.00393824	0.0621973
S1PR5	0.386436	0.386436	5.15569	2.8974	0.00396171	0.0625132
MEOX1	-0.269043	0.269043	8.38791	-2.89695	0.00396722	0.0625453
SEMA3A	-0.304591	0.304591	7.01365	-2.8963	0.00397528	0.062596
KDM3A	-0.183286	0.183286	11.0855	-2.89613	0.00397738	0.062596
STK38	0.164813	0.164813	11.0838	2.89449	0.0039978	0.0628624
KCNE3	-0.261734	0.261734	9.63989	-2.89378	0.00400676	0.0629484
BOK	-0.407326	0.407326	6.60572	-2.89311	0.00401505	0.0630237
ZBED2	-0.50977	0.50977	9.03041	-2.89239	0.00402411	0.063062
AHSA2	0.341197	0.341197	10.4995	2.89236	0.00402449	0.063062
PYROXD2	0.303197	0.303197	6.46609	2.89207	0.00402811	0.0630639
NBPF1	0.257166	0.257166	11.7247	2.89072	0.00404521	0.0632476
GALNT8	0.304028	0.304028	5.96154	2.89058	0.00404686	0.0632476
RFTN1	-0.259788	0.259788	13.7934	-2.89025	0.00405108	0.0632587
ITGB2	-0.318877	0.318877	12.947	-2.88957	0.00405964	0.0633374
RPGR	-0.166331	0.166331	8.03891	-2.88861	0.00407188	0.0634214
UBFD1	0.178472	0.178472	10.0399	2.88844	0.004074	0.0634214
ZNF493	0.214783	0.214783	9.0936	2.88807	0.00407868	0.0634214
NPIPA1	0.403612	0.403612	11.4742	2.88804	0.0040791	0.0634214
FAM50B	-0.254658	0.254658	8.41822	-2.88602	0.00410487	0.0637671
GPRIN3	-0.296083	0.296083	8.8991	-2.88525	0.00411473	0.0638651
GTPBP2	0.267461	0.267461	9.36574	2.88491	0.00411905	0.0638773
C3orf43	0.446572	0.446572	4.65245	2.88403	0.00413033	0.0638995
ARID1B	0.171042	0.171042	9.92507	2.884	0.00413068	0.0638995
RBMX2	-0.137135	0.137135	9.87731	-2.88363	0.00413545	0.0638995
SERPINH1	-0.491926	0.491926	8.65166	-2.88319	0.00414112	0.0638995
SRGN	-0.178748	0.178748	14.4091	-2.88313	0.00414188	0.0638995
RELL1	-0.252785	0.252785	10.4333	-2.88312	0.00414211	0.0638995
FGB	0.288632	0.288632	5.67039	2.88272	0.00414715	0.0638995
PPP1R14C	-0.561335	0.561335	5.52467	-2.88259	0.00414886	0.0638995
MEIS3P1	-0.283286	0.283286	7.95349	-2.87906	0.0041947	0.0645504
FAM229B	-0.322271	0.322271	7.96768	-2.8772	0.00421899	0.0648362
CCL19	-0.501351	0.501351	12.5478	-2.87709	0.00422047	0.0648362
NOX1	0.200321	0.200321	6.85051	2.87625	0.00423145	0.0648598
MTMR11	0.345313	0.345313	6.59839	2.87608	0.00423365	0.0648598
ZNF621	0.144308	0.144308	8.86593	2.8759	0.00423605	0.0648598
OSBPL8	-0.181562	0.181562	12.2006	-2.87572	0.00423837	0.0648598
SPDEF	0.170194	0.170194	7.93466	2.8756	0.00424	0.0648598
KLHL6	-0.344262	0.344262	11.7182	-2.87483	0.00425017	0.0649602
YTHDF1	0.105079	0.105079	11.37	2.8742	0.00425848	0.065032
NXF1	0.207054	0.207054	10.8824	2.87295	0.00427501	0.0652292
TBC1D9B	0.201935	0.201935	10.7149	2.87253	0.00428064	0.0652598
PLTP	0.423146	0.423146	10.1753	2.87191	0.00428877	0.0653286
POLDIP3	0.162519	0.162519	10.6885	2.87135	0.00429626	0.0653874
FBXW2	0.131968	0.131968	11.0172	2.86992	0.00431536	0.0656226
SLC16A5	0.213456	0.213456	7.15707	2.86955	0.00432033	0.0656332
HES1	-0.327577	0.327577	8.74311	-2.86915	0.00432569	0.0656332
HILPDA	-0.391306	0.391306	10.3693	-2.86905	0.00432698	0.0656332
IRF9	0.244105	0.244105	11.2576	2.8686	0.00433312	0.065671
ANXA3	-0.501405	0.501405	5.97224	-2.86742	0.00434901	0.065837
CCL13	0.514173	0.514173	7.10327	2.86668	0.00435893	0.065837
PPP4R1L	-0.253488	0.253488	6.16901	-2.86635	0.0043634	0.065837
TPGS1	0.452819	0.452819	6.69663	2.86611	0.00436659	0.065837
UPRT	-0.151233	0.151233	9.31616	-2.86578	0.00437115	0.065837
RICTOR	0.157573	0.157573	10.8314	2.86548	0.00437512	0.065837
PCF11	0.176375	0.176375	10.264	2.86502	0.00438139	0.065837
FSTL1	-0.31978	0.31978	11.507	-2.86477	0.00438475	0.065837
PRKCB	0.295923	0.295923	11.9112	2.86465	0.0043864	0.065837
ARPC3	-0.131734	0.131734	14.0373	-2.86416	0.00439302	0.065837
NID2	-0.375067	0.375067	8.50119	-2.86415	0.00439315	0.065837
NUPL2	0.140221	0.140221	9.61781	2.86406	0.00439439	0.065837
MFGE8	-0.364595	0.364595	8.79518	-2.86353	0.00440159	0.065837
RHOT2	0.190404	0.190404	9.76434	2.86347	0.00440244	0.065837
RRAD	-0.390979	0.390979	6.43073	-2.86342	0.00440311	0.065837
DXO	0.201324	0.201324	9.33083	2.86338	0.00440365	0.065837
IGFL2	-0.453465	0.453465	5.11259	-2.8632	0.00440618	0.065837
CMTM3	-0.215356	0.215356	10.5367	-2.86185	0.00442457	0.0660569
ARHGEF18	0.242507	0.242507	11.4887	2.86078	0.00443921	0.0661427
IL7	-0.452836	0.452836	8.69944	-2.86076	0.00443952	0.0661427
GEM	-0.315071	0.315071	9.876	-2.86063	0.00444133	0.0661427
ACADVL	0.327754	0.327754	10.6967	2.86035	0.00444517	0.0661454
ZNF236	0.2115	0.2115	9.02166	2.8594	0.00445822	0.0662718
RAD51D	0.184714	0.184714	7.90548	2.8592	0.00446103	0.0662718
ARNTL2	-0.202735	0.202735	8.4559	-2.8582	0.0044748	0.0664217
IL17RD	0.307781	0.307781	6.47687	2.85779	0.00448043	0.0664505
PGAP1	-0.173504	0.173504	7.20531	-2.85722	0.00448838	0.0664568
HARBI1	-0.202584	0.202584	7.71826	-2.857	0.00449147	0.0664568
FRAT2	0.193912	0.193912	8.92302	2.85691	0.00449266	0.0664568
LINS	0.153689	0.153689	10.0922	2.85668	0.00449584	0.0664568
NDN	-0.240972	0.240972	9.0787	-2.85643	0.00449929	0.0664568
C8orf4	-0.45585	0.45585	7.66794	-2.85568	0.00450971	0.066556
GORASP1	0.200453	0.200453	9.17634	2.85512	0.00451755	0.066603
MAN2A2	0.297519	0.297519	9.4529	2.85492	0.00452028	0.066603
RALGAPB	0.153386	0.153386	9.8585	2.85429	0.0045291	0.0666784
UXS1	-0.177427	0.177427	10.0925	-2.85244	0.00455504	0.0670056
IL6	-0.409047	0.409047	8.44957	-2.85159	0.00456709	0.067128
TTC9	-0.36275	0.36275	7.64104	-2.85114	0.00457343	0.0671664
LRP5L	0.353435	0.353435	7.49292	2.84764	0.00462298	0.0678388
EFEMP1	-0.384385	0.384385	10.5463	-2.84735	0.00462711	0.0678442
CTC1	0.209988	0.209988	8.63984	2.84668	0.00463669	0.0679294
OGT	0.245472	0.245472	12.7842	2.84601	0.00464624	0.068014
TCEAL8	-0.23006	0.23006	10.27	-2.84432	0.00467055	0.0683143
ADAMTS12	-0.311001	0.311001	7.74932	-2.84321	0.0046865	0.0684921
ABRACL	-0.234263	0.234263	12.395	-2.84253	0.00469631	0.0685114
GPX3	0.452166	0.452166	10.5031	2.84252	0.00469644	0.0685114
PTS	-0.241975	0.241975	10.7088	-2.84233	0.00469923	0.0685114
DIRAS2	-0.441556	0.441556	5.05719	-2.84151	0.00471107	0.0686285
HNRNPA1	0.234761	0.234761	12.6091	2.84074	0.0047222	0.0687351
SOX4	-0.348911	0.348911	10.7978	-2.83977	0.00473636	0.0688301
RNMT	0.192276	0.192276	10.0942	2.83977	0.00473637	0.0688301
MCHR1	-0.334467	0.334467	6.34183	-2.83888	0.00474926	0.0689619
TMEM178B	-0.206333	0.206333	7.47567	-2.83826	0.00475841	0.0690174
MYO1G	0.327897	0.327897	10.0833	2.8381	0.00476074	0.0690174
UFD1L	-0.161835	0.161835	12.1332	-2.83695	0.00477756	0.0691591
PAM	-0.217148	0.217148	10.7786	-2.8367	0.00478123	0.0691591
ACSS1	0.245468	0.245468	8.66862	2.8366	0.00478268	0.0691591
GREM1	-0.491283	0.491283	8.18276	-2.83638	0.00478587	0.0691591
CLASRP	0.222256	0.222256	10.2102	2.83575	0.00479524	0.0692099
C5orf51	0.149117	0.149117	10.0111	2.8355	0.00479887	0.0692099
GK	-0.260444	0.260444	8.86535	-2.83511	0.00480464	0.0692099
EMP1	-0.434142	0.434142	9.4499	-2.83478	0.00480941	0.0692099
RHBG	-0.330745	0.330745	5.10224	-2.83469	0.00481084	0.0692099
ARF6	-0.156488	0.156488	12.782	-2.83457	0.00481254	0.0692099
SIK3	0.15337	0.15337	9.9786	2.83387	0.00482296	0.0692099
LTB4R	0.276719	0.276719	8.12153	2.83338	0.00483014	0.0692099
TIFA	-0.169757	0.169757	12.176	-2.83333	0.00483098	0.0692099
PPP2CA	-0.0992106	0.0992106	12.701	-2.83305	0.00483501	0.0692099
GLB1L2	0.362907	0.362907	6.78399	2.83296	0.00483635	0.0692099
RNF11	-0.248166	0.248166	10.6321	-2.83275	0.00483947	0.0692099
SEC31B	0.543638	0.543638	7.72563	2.83254	0.00484258	0.0692099
G0S2	-0.325287	0.325287	9.60705	-2.83251	0.00484315	0.0692099
CCNG2	-0.24643	0.24643	12.2026	-2.83198	0.00485096	0.0692599
PACS2	0.20998	0.20998	10.5408	2.83152	0.00485776	0.0692599
TMUB2	0.152497	0.152497	9.08127	2.83147	0.00485858	0.0692599
CTSH	-0.170964	0.170964	14.4323	-2.83124	0.00486203	0.0692599
PKLR	0.313902	0.313902	5.38785	2.83061	0.00487139	0.0693384
WRNIP1	0.141638	0.141638	10.2205	2.82971	0.0048848	0.0694744
CTSZ	-0.554006	0.554006	11.9109	-2.8292	0.00489256	0.06953
USP9X	-0.159782	0.159782	12.2682	-2.82828	0.00490635	0.069671
MAML3	-0.484157	0.484157	8.10601	-2.82784	0.00491296	0.0696842
WDR11	0.167699	0.167699	11.2427	2.8277	0.00491502	0.0696842
LRFN4	0.378515	0.378515	6.5948	2.82743	0.00491914	0.0696878
CARNS1	0.368422	0.368422	7.24046	2.82604	0.00494005	0.069929
R3HDM2	0.231851	0.231851	10.3355	2.82562	0.0049465	0.0699327
DTWD1	0.149388	0.149388	8.80314	2.82551	0.00494806	0.0699327
GPC6	-0.607444	0.607444	7.37843	-2.82505	0.00495514	0.0699777
ZCCHC8	0.128364	0.128364	11.1443	2.82454	0.00496285	0.0700317
TMEM242	-0.145662	0.145662	9.0678	-2.82389	0.00497277	0.0701168
CYB5D1	0.20672	0.20672	8.39652	2.82209	0.0050001	0.0704182
DGUOK	-0.12584	0.12584	11.8527	-2.82197	0.00500196	0.0704182
HRG	0.253862	0.253862	6.21345	2.82155	0.00500842	0.0704541
RAD9A	0.18757	0.18757	9.75963	2.82126	0.00501281	0.0704608
CPA6	-0.597307	0.597307	4.88607	-2.82034	0.00502697	0.0706048
SNORD8	-0.270464	0.270464	6.53222	-2.81997	0.00503264	0.0706294
LRP2BP	0.359199	0.359199	3.10395	2.81868	0.00505253	0.0708534
SETDB1	0.237302	0.237302	9.87191	2.81725	0.00507474	0.0710972
WDR90	0.232599	0.232599	8.96032	2.81705	0.00507781	0.0710972
TOX	-0.46321	0.46321	11.2572	-2.8165	0.00508628	0.0711605
TUBA1A	-0.253019	0.253019	13.0882	-2.8158	0.00509714	0.0712292
TAF1D	0.262984	0.262984	10.1519	2.81568	0.0050991	0.0712292
PDE1C	0.14561	0.14561	6.90263	2.81522	0.0051062	0.0712646
SFXN4	0.176211	0.176211	10.4485	2.81501	0.00510954	0.0712646
PPM1H	-0.273215	0.273215	7.18043	-2.81415	0.00512302	0.0713974
IL4I1	-0.384597	0.384597	10.3777	-2.8128	0.00514413	0.0715557
ABCC4	-0.269859	0.269859	8.86161	-2.81273	0.00514527	0.0715557
GLO1	0.148285	0.148285	12.4655	2.81266	0.00514629	0.0715557
PRPF18	-0.136796	0.136796	9.81642	-2.81163	0.00516252	0.0716865
DDX11L2	0.430719	0.430719	6.5593	2.81122	0.00516889	0.0716865
KRT74	0.261818	0.261818	6.40328	2.8111	0.0051708	0.0716865
ZMYND19	0.202589	0.202589	9.03401	2.81105	0.00517162	0.0716865
PTGIR	-0.297288	0.297288	7.69131	-2.81063	0.00517822	0.0717178
TRIM56	0.230765	0.230765	9.63795	2.8104	0.00518183	0.0717178
TCHP	0.213043	0.213043	10.1781	2.80926	0.0051999	0.0719127
PNMAL1	-0.667373	0.667373	6.56236	-2.80679	0.00523927	0.0723608
GIGYF2	0.120687	0.120687	9.90282	2.80672	0.00524033	0.0723608
LIMS2	0.216801	0.216801	8.42957	2.80642	0.00524507	0.0723707
LRRC37A2	0.248234	0.248234	10.9988	2.80586	0.00525405	0.0724392
MAP3K8	-0.306725	0.306725	10.1532	-2.80548	0.00526011	0.0724673
CAPS2	-0.376536	0.376536	5.3025	-2.8048	0.00527096	0.0725612
SLC35F3	-0.309278	0.309278	5.66569	-2.80333	0.00529469	0.0727842
C16orf72	0.102333	0.102333	11.114	2.80329	0.00529523	0.0727842
ARL13B	-0.202341	0.202341	8.90262	-2.80233	0.00531083	0.0729429
PTPN12	-0.230733	0.230733	10.8339	-2.80143	0.00532534	0.0730866
IGDCC4	-0.350661	0.350661	7.43319	-2.7993	0.0053599	0.0735049
DACT1	-0.469323	0.469323	7.10448	-2.79738	0.00539134	0.0738488
ANAPC11	-0.200493	0.200493	12.3142	-2.79721	0.00539413	0.0738488
GPRC5A	-0.402879	0.402879	5.35548	-2.79695	0.00539833	0.0738488
SERPINE2	-0.375666	0.375666	10.27	-2.79677	0.00540137	0.0738488
SMAD3	0.218081	0.218081	8.93124	2.79614	0.00541166	0.0739333
CIDEC	0.225265	0.225265	7.66733	2.79541	0.00542364	0.074041
SLC24A3	-0.298286	0.298286	7.01753	-2.79453	0.0054382	0.0741754
EGFLAM	-0.291404	0.291404	7.79618	-2.79431	0.00544172	0.0741754
ATP1B1	-0.409447	0.409447	11.0083	-2.79351	0.00545499	0.0742795
FOXF2	-0.25112	0.25112	6.81945	-2.79335	0.00545761	0.0742795
SNRNP27	-0.128065	0.128065	11.408	-2.79303	0.00546291	0.0742956
KIF26B	-0.392913	0.392913	7.74863	-2.79255	0.00547091	0.0743384
RBM6	0.352444	0.352444	10.7424	2.7923	0.00547515	0.0743384
GCA	-0.218707	0.218707	10.5443	-2.7921	0.00547843	0.0743384
TSPAN33	-0.288317	0.288317	11.1992	-2.79184	0.00548269	0.0743401
KIF26A	-0.292379	0.292379	7.17072	-2.79087	0.00549882	0.0744316
ASB13	-0.366767	0.366767	10.2367	-2.79074	0.00550099	0.0744316
BRWD3	-0.179096	0.179096	8.32722	-2.79069	0.00550183	0.0744316
ALAS1	-0.168227	0.168227	11.0835	-2.79044	0.0055061	0.0744336
KCNK1	-0.499776	0.499776	7.25931	-2.78695	0.00556463	0.0751684
PPAPDC3	-0.480483	0.480483	5.00772	-2.78663	0.0055699	0.0751832
DNM1	-0.377608	0.377608	7.32286	-2.7862	0.00557714	0.0752245
SRRM2	0.279165	0.279165	12.1072	2.78579	0.00558412	0.0752342
NLRC3	0.300353	0.300353	10.0662	2.78561	0.00558713	0.0752342
Y16709	0.158035	0.158035	13.5642	2.78542	0.00559038	0.0752342
FAM129B	-0.259006	0.259006	7.82026	-2.78481	0.00560074	0.0753175
WWTR1	-0.391684	0.391684	9.2427	-2.78398	0.00561487	0.0754511
LLGL2	0.18684	0.18684	7.97392	2.78327	0.00562681	0.0755553
REEP3	-0.245162	0.245162	10.5686	-2.7825	0.00564001	0.075676
USP16	-0.120588	0.120588	11.7137	-2.78184	0.00565134	0.0757717
CLEC11A	-0.293325	0.293325	8.37956	-2.78132	0.0056602	0.075834
NDUFB1	-0.169078	0.169078	13.8936	-2.78065	0.0056717	0.0758997
MAATS1	0.188748	0.188748	6.85733	2.7803	0.00567768	0.0758997
PNPLA1	0.441747	0.441747	4.4295	2.7802	0.00567931	0.0758997
MEAF6	0.167679	0.167679	10.7607	2.78005	0.00568195	0.0758997
RPL7L1	0.138027	0.138027	12.4748	2.77906	0.00569903	0.0760715
KHDRBS2	0.427358	0.427358	5.42945	2.77802	0.00571685	0.0762242
MINPP1	-0.203245	0.203245	9.64545	-2.7779	0.00571893	0.0762242
KCNC4	-0.15455	0.15455	7.76618	-2.77731	0.00572909	0.0763032
RP9P	0.168648	0.168648	9.92485	2.77595	0.00575279	0.0765622
ITGA4	0.282873	0.282873	10.0018	2.77473	0.00577404	0.0767883
GLA	-0.205913	0.205913	11.0218	-2.77359	0.00579391	0.0769779
JAG1	-0.30541	0.30541	10.0706	-2.77342	0.00579684	0.0769779
CDK7	-0.128646	0.128646	10.1455	-2.77295	0.00580498	0.0770292
PHKB	0.124753	0.124753	10.2339	2.77203	0.00582111	0.0771865
HS3ST3B1	-0.361647	0.361647	9.12622	-2.77169	0.00582713	0.0772095
PROKR2	-0.335475	0.335475	5.99523	-2.77145	0.00583142	0.0772096
NPTN	-0.156374	0.156374	12.7435	-2.77057	0.00584686	0.0773005
DKFZp779M0652	0.390545	0.390545	5.91988	2.77044	0.00584924	0.0773005
NQO2	-0.237531	0.237531	9.67205	-2.77007	0.00585575	0.0773005
METTL7A	0.21029	0.21029	12.4557	2.76995	0.00585788	0.0773005
NGFRAP1	-0.435533	0.435533	11.4297	-2.76984	0.00585974	0.0773005
YBEY	-0.211787	0.211787	10.722	-2.76892	0.00587602	0.0774586
IDE	-0.147445	0.147445	10.4963	-2.76821	0.00588857	0.0775206
IRF2BP2	-0.220935	0.220935	12.4265	-2.76783	0.0058954	0.0775206
TOP1P2	0.359887	0.359887	4.48905	2.76775	0.00589681	0.0775206
CREBZF	0.18246	0.18246	9.82313	2.76768	0.00589793	0.0775206
SPC25	-0.285096	0.285096	9.68325	-2.76744	0.00590232	0.0775218
EME2	0.25809	0.25809	8.40135	2.76613	0.00592554	0.0777701
LZTS2	0.157484	0.157484	9.2508	2.76577	0.00593207	0.077799
B3GNT2	-0.23974	0.23974	11.0992	-2.76516	0.00594286	0.0778839
TLR4	-0.297907	0.297907	9.28104	-2.76462	0.00595266	0.0779354
OR7E104P	0.34322	0.34322	10.47	2.76442	0.00595616	0.0779354
POGZ	0.205809	0.205809	10.037	2.76422	0.00595976	0.0779354
STRIP1	0.170187	0.170187	9.66522	2.76248	0.00599107	0.078288
PTAR1	0.117818	0.117818	10.2025	2.76188	0.00600176	0.0783707
DNASE1	0.220022	0.220022	8.34531	2.76131	0.00601214	0.078401
GRAMD4	0.218913	0.218913	9.54193	2.76116	0.00601489	0.078401
CREBL2	-0.202274	0.202274	11.5199	-2.76095	0.00601867	0.078401
ZNF391	0.189495	0.189495	7.02706	2.76072	0.00602288	0.078401
SRPX2	-0.365285	0.365285	6.75449	-2.76055	0.00602582	0.078401
SMAD6	-0.283202	0.283202	7.12946	-2.75844	0.00606423	0.0787901
CCNL1	0.229672	0.229672	11.3386	2.75832	0.00606645	0.0787901
PTGER4	-0.302709	0.302709	11.7987	-2.75818	0.00606885	0.0787901
IGSF22	-0.309068	0.309068	7.46262	-2.7575	0.00608138	0.0788309
ZNF19	0.131988	0.131988	7.92232	2.7574	0.00608319	0.0788309
PIN1	-0.145569	0.145569	10.0126	-2.75729	0.00608511	0.0788309
OSBPL10	0.351729	0.351729	11.0056	2.75572	0.00611392	0.0791472
BC030152	0.198892	0.198892	7.81002	2.75473	0.0061322	0.0793268
EEA1	-0.178101	0.178101	10.2494	-2.75382	0.00614896	0.0794516
CCDC15	-0.255139	0.255139	7.83653	-2.75372	0.00615067	0.0794516
CCDC178	0.462161	0.462161	5.03414	2.7532	0.0061603	0.079519
ZNF267	-0.172025	0.172025	10.5343	-2.75264	0.00617073	0.0795966
C9orf91	0.164851	0.164851	9.56717	2.75235	0.00617605	0.0796083
PRKD3	-0.23359	0.23359	11.8195	-2.75134	0.00619472	0.0796923
RGS1	-0.369709	0.369709	13.0434	-2.75133	0.00619491	0.0796923
COX11	-0.242079	0.242079	11.7004	-2.75117	0.0061979	0.0796923
NDUFB4	-0.106537	0.106537	13.4857	-2.75104	0.00620026	0.0796923
C1orf56	0.145118	0.145118	7.61532	2.74972	0.00622489	0.0799518
CCDC80	-0.368596	0.368596	9.22494	-2.74941	0.00623067	0.0799692
ST3GAL3	0.332947	0.332947	8.91862	2.74834	0.00625076	0.0801699
BTBD2	0.311915	0.311915	8.03382	2.74748	0.00626688	0.0802689
UBE4B	0.118324	0.118324	10.2001	2.74745	0.00626739	0.0802689
TMEM70	-0.198146	0.198146	11.9789	-2.74621	0.00629066	0.0804644
SGSM2	0.225028	0.225028	10.2858	2.74616	0.00629158	0.0804644
C1orf213	0.270527	0.270527	7.59769	2.74582	0.006298	0.0804893
BNIP3L	-0.207672	0.207672	12.0473	-2.74355	0.00634092	0.0809804
FUNDC1	-0.219714	0.219714	10.4397	-2.7429	0.00635336	0.0810819
MRPL39	-0.218312	0.218312	11.7406	-2.74259	0.00635925	0.0810995
NT5E	-0.292501	0.292501	7.77244	-2.74085	0.0063924	0.0814646
ZNF611	0.220879	0.220879	9.58078	2.74057	0.00639769	0.0814745
ATP5J2	0.399269	0.399269	4.82199	2.73945	0.00641911	0.0816606
SLC2A4RG	0.181231	0.181231	9.12076	2.73933	0.00642137	0.0816606
HSPA4L	-0.358364	0.358364	6.714	-2.73907	0.00642642	0.0816672
CLK2	0.257356	0.257356	11.0863	2.73859	0.0064357	0.0817275
TMEM207	0.346927	0.346927	5.51143	2.73802	0.00644668	0.0817812
CXXC1	0.25222	0.25222	11.4073	2.7379	0.00644901	0.0817812
CENPM	-0.260764	0.260764	10.4758	-2.73735	0.00645946	0.0818562
SCRIB	0.153404	0.153404	9.72854	2.73667	0.00647265	0.0819657
D2HGDH	0.482744	0.482744	8.14428	2.73608	0.00648413	0.0820534
SEMA5A	-0.228843	0.228843	8.31804	-2.73547	0.00649596	0.0821189
TXNDC17	-0.169633	0.169633	12.2941	-2.7353	0.00649907	0.0821189
COQ9	0.134713	0.134713	10.2323	2.7351	0.00650298	0.0821189
LRIG3	-0.361931	0.361931	6.52153	-2.7348	0.00650895	0.082127
MAD2L2	-0.150321	0.150321	10.4061	-2.73451	0.00651448	0.082127
GNAI1	-0.310272	0.310272	7.4406	-2.73437	0.00651729	0.082127
MAFK	0.190714	0.190714	9.92996	2.73373	0.00652962	0.0822111
ACAT1	0.172774	0.172774	11.6065	2.73355	0.00653309	0.0822111
CALCRL	-0.315065	0.315065	7.59315	-2.73272	0.0065494	0.0823492
MAPK1IP1L	-0.144942	0.144942	13.6009	-2.73237	0.00655616	0.0823492
C17orf58	-0.210351	0.210351	9.61552	-2.73217	0.00656003	0.0823492
ARNTL	-0.225575	0.225575	9.1172	-2.73206	0.00656234	0.0823492
MTCL1	0.432701	0.432701	8.20705	2.73168	0.00656979	0.0823615
PRICKLE1	0.269352	0.269352	8.6483	2.73143	0.00657451	0.0823615
CMIP	0.214592	0.214592	9.95254	2.73131	0.00657703	0.0823615
SLC31A1	-0.325893	0.325893	9.86202	-2.73052	0.00659251	0.0824979
UQCR10	0.138256	0.138256	13.4958	2.72969	0.00660874	0.0825794
RGS4	-0.357788	0.357788	7.22631	-2.72954	0.00661168	0.0825794
FLJ46875	0.253066	0.253066	7.49359	2.72949	0.00661276	0.0825794
KIF4A	-0.246161	0.246161	10.0411	-2.72922	0.00661807	0.0825884
ESR2	-0.282468	0.282468	7.6101	-2.72881	0.00662609	0.0826312
HMBOX1	0.19623	0.19623	10.1681	2.72762	0.00664957	0.0828667
SZT2	0.239485	0.239485	8.46985	2.72669	0.00666809	0.0830401
CHKB	0.204822	0.204822	10.5448	2.72591	0.00668355	0.0831752
NEDD4	-0.219277	0.219277	7.78502	-2.72562	0.00668929	0.0831891
CHST11	-0.263791	0.263791	10.2124	-2.72536	0.00669441	0.0831954
MAP3K4	0.141065	0.141065	10.1883	2.72472	0.00670733	0.083286
DCN	-0.490327	0.490327	11.757	-2.72454	0.00671095	0.083286
PABPN1	0.334	0.334	9.82982	2.72409	0.00671989	0.0833249
RHOG	-0.174847	0.174847	12.2323	-2.72392	0.00672333	0.0833249
EPHA10	0.220454	0.220454	6.56561	2.72334	0.00673475	0.0834069
KANSL3	0.182378	0.182378	10.6115	2.72312	0.0067392	0.0834069
RAX	-0.333088	0.333088	4.52246	-2.72191	0.0067636	0.0836514
PLIN4	0.402587	0.402587	5.00783	2.72106	0.00678064	0.0837107
PLGRKT	-0.254236	0.254236	10.6826	-2.7209	0.00678393	0.0837107
TMTC3	-0.185928	0.185928	8.94403	-2.72088	0.00678423	0.0837107
ADCK1	0.224787	0.224787	8.21365	2.72075	0.00678698	0.0837107
RBP1	-0.244616	0.244616	7.95614	-2.72012	0.00679961	0.0837852
DHX16	0.160437	0.160437	10.3373	2.71999	0.00680231	0.0837852
CAPRIN2	0.247607	0.247607	9.51463	2.71941	0.00681386	0.0838207
MSANTD3	-0.172988	0.172988	9.54308	-2.71918	0.00681866	0.0838207
NOSTRIN	0.301188	0.301188	6.57017	2.71915	0.00681916	0.0838207
NIPAL4	-0.411415	0.411415	5.26533	-2.71884	0.00682547	0.0838411
CTLA4	-0.37304	0.37304	8.75553	-2.71786	0.00684537	0.0840284
TCRBV15S1	-0.430892	0.430892	5.88449	-2.71726	0.00685753	0.084069
NR2C2	0.134597	0.134597	10.6349	2.71724	0.00685802	0.084069
NEK4	-0.169786	0.169786	10.2335	-2.71643	0.00687458	0.0842148
TCEAL3	-0.24516	0.24516	9.94642	-2.71572	0.00688908	0.0843052
MMACHC	0.224863	0.224863	7.7745	2.71561	0.00689132	0.0843052
RHOH	-0.212148	0.212148	11.8612	-2.71468	0.00691037	0.0843433
HECTD1	0.126963	0.126963	11.6211	2.71458	0.00691231	0.0843433
DKFZp434J0226	-0.327433	0.327433	3.02709	-2.71457	0.00691256	0.0843433
SLC39A8	-0.345615	0.345615	11.6172	-2.71454	0.00691316	0.0843433
DLST	-0.129583	0.129583	10.7177	-2.71392	0.00692593	0.0843467
PRKCZ	-0.421291	0.421291	9.02305	-2.7136	0.00693237	0.0843467
TRIM25	0.173243	0.173243	10.6232	2.71307	0.00694328	0.0843467
ZNF594	0.231664	0.231664	7.86968	2.71306	0.00694346	0.0843467
RAP1A	-0.161259	0.161259	13.1043	-2.71296	0.00694564	0.0843467
OOSP2	-0.402138	0.402138	4.59774	-2.71284	0.00694814	0.0843467
PPP1R12C	0.243288	0.243288	9.07635	2.71247	0.00695576	0.0843467
HTRA1	-0.306594	0.306594	10.0337	-2.71233	0.00695857	0.0843467
SNF8	-0.119253	0.119253	11.0155	-2.71206	0.00696423	0.0843467
ACOT4	-0.278022	0.278022	8.02491	-2.71204	0.00696457	0.0843467
SF3A1	-0.108772	0.108772	11.7346	-2.71202	0.00696492	0.0843467
TMEM101	-0.171831	0.171831	8.83486	-2.71168	0.00697204	0.0843762
GNG10	-0.188654	0.188654	12.6692	-2.71079	0.00699051	0.084543
TRMT10B	0.196348	0.196348	8.01257	2.71011	0.00700441	0.0846022
APTR	0.223457	0.223457	8.59468	2.71001	0.00700648	0.0846022
RLF	-0.132132	0.132132	9.75712	-2.70982	0.00701047	0.0846022
POU5F1P4	0.461911	0.461911	4.72202	2.70953	0.00701646	0.0846022
KCNG3	-0.306444	0.306444	5.2882	-2.70942	0.00701888	0.0846022
GLIS2	-0.294085	0.294085	8.42908	-2.70898	0.00702802	0.0846557
MAGT1	-0.188629	0.188629	12.0816	-2.70826	0.00704301	0.0847632
HGF	0.180831	0.180831	7.29641	2.7081	0.00704635	0.0847632
TMEM51	-0.223312	0.223312	8.20615	-2.70784	0.00705169	0.0847709
ZBTB33	-0.129794	0.129794	11.367	-2.7076	0.00705675	0.0847751
NCOR1	0.148673	0.148673	10.2265	2.70679	0.00707372	0.0849223
UPF2	0.166062	0.166062	10.3743	2.70594	0.00709158	0.0850636
NOS1	0.200987	0.200987	7.31483	2.70578	0.00709493	0.0850636
KPNA4	-0.157272	0.157272	11.6233	-2.7054	0.00710289	0.0851024
DGKG	-0.412147	0.412147	6.93699	-2.70459	0.00711989	0.0852122
AMBP	0.334949	0.334949	5.84356	2.70441	0.00712371	0.0852122
NFKBIA	-0.184132	0.184132	13.2591	-2.70429	0.00712623	0.0852122
SLC38A1	0.181017	0.181017	12.6428	2.70358	0.00714119	0.0853344
EIF2AK1	0.209422	0.209422	12.0533	2.70291	0.00715539	0.0853739
TRIM52	0.150288	0.150288	9.70457	2.70282	0.00715717	0.0853739
MAT2A	0.118769	0.118769	12.5237	2.70262	0.00716152	0.0853739
FLJ46026	0.33963	0.33963	6.07106	2.70253	0.00716345	0.0853739
NCOA6	0.136098	0.136098	10.3092	2.70223	0.00716962	0.0853909
PDPR	0.220474	0.220474	10.3465	2.70191	0.00717646	0.085416
MFSD10	0.227249	0.227249	9.52033	2.70166	0.00718177	0.0854228
SEC14L1	0.245822	0.245822	11.4029	2.70065	0.00720324	0.0856217
NAGS	-0.336234	0.336234	6.39923	-2.69971	0.00722317	0.0858019
TRIM58	-0.379416	0.379416	4.82165	-2.69925	0.00723309	0.0858632
IZUMO4	-0.291109	0.291109	8.1258	-2.69844	0.00725044	0.0859901
PPP1R9A	0.335833	0.335833	6.08903	2.6983	0.00725332	0.0859901
URGCP	0.173498	0.173498	9.32359	2.69556	0.00731222	0.0865753
TMEM9B	-0.134605	0.134605	11.4175	-2.69556	0.0073123	0.0865753
PLXNC1	-0.231334	0.231334	11.4314	-2.69526	0.00731872	0.0865942
TTLL10	0.254298	0.254298	7.61846	2.69504	0.0073235	0.0865942
KIAA0408	0.387972	0.387972	2.68551	2.69471	0.00733069	0.0865996
PLEKHF2	-0.282875	0.282875	11.7989	-2.69457	0.00733358	0.0865996
CDK10	0.15839	0.15839	9.07351	2.69424	0.00734073	0.0866273
RNF128	-0.575618	0.575618	4.51262	-2.69393	0.00734745	0.0866499
TRIM17	0.306793	0.306793	3.73692	2.69349	0.00735694	0.0867051
VMA21	-0.14666	0.14666	12.0991	-2.69325	0.00736222	0.0867106
FDCSP	-0.895049	0.895049	10.5001	-2.69219	0.00738524	0.0869124
HSPB11	-0.21464	0.21464	12.862	-2.69188	0.007392	0.0869124
YIPF5	-0.222918	0.222918	11.7764	-2.6918	0.00739382	0.0869124
ARMCX1	-0.249729	0.249729	8.81833	-2.69062	0.00741948	0.0871571
ZNF324B	0.245297	0.245297	7.09867	2.69029	0.0074267	0.0871851
FAM155A	-0.341878	0.341878	5.55647	-2.68984	0.00743665	0.0871992
LAD1	-0.259572	0.259572	7.45816	-2.68953	0.00744328	0.0871992
SUPT7L	0.115222	0.115222	10.4499	2.68942	0.00744572	0.0871992
ZNF81	-0.174753	0.174753	7.10052	-2.68935	0.00744726	0.0871992
ZDHHC17	0.167823	0.167823	10.1434	2.68885	0.0074583	0.0872718
BUB1	-0.209428	0.209428	10.46	-2.68783	0.00748069	0.087477
TCF20	0.140196	0.140196	9.53585	2.68758	0.00748631	0.0874859
MLLT1	0.161838	0.161838	10.3324	2.68727	0.00749303	0.0875077
DIXDC1	-0.270275	0.270275	7.8323	-2.68693	0.00750062	0.0875396
ACTR2	-0.171085	0.171085	13.6334	-2.68653	0.00750943	0.0875857
RANBP10	0.177207	0.177207	8.60637	2.68631	0.0075143	0.0875858
AKR1A1	-0.114214	0.114214	12.5766	-2.68593	0.00752259	0.0876015
SDCCAG8	-0.12768	0.12768	8.54475	-2.68581	0.00752537	0.0876015
SLC30A5	-0.188999	0.188999	10.2859	-2.68497	0.00754381	0.0877595
C1GALT1	-0.221529	0.221529	10.1596	-2.68349	0.00757674	0.0880857
GPC3	0.257059	0.257059	6.68945	2.68321	0.00758307	0.0881025
SRA1	-0.151614	0.151614	10.8638	-2.68287	0.00759068	0.0881341
MLXIP	0.23528	0.23528	9.84235	2.68227	0.007604	0.0881518
KLF5	-0.275659	0.275659	6.98336	-2.68195	0.00761111	0.0881518
ZBTB40	0.185808	0.185808	9.48134	2.68192	0.00761191	0.0881518
ARHGEF15	0.178882	0.178882	7.54723	2.68172	0.00761617	0.0881518
SPATA25	-0.299162	0.299162	3.43565	-2.6817	0.00761667	0.0881518
SSPN	-0.289463	0.289463	9.33264	-2.68029	0.00764831	0.0884612
IFT74	-0.379094	0.379094	7.34944	-2.67998	0.00765531	0.0884799
SOD3	-0.221493	0.221493	8.41839	-2.67978	0.00765975	0.0884799
ZNF550	0.23043	0.23043	9.19298	2.67873	0.00768333	0.0886954
JADE1	0.137755	0.137755	9.90131	2.67661	0.00773126	0.0891917
TTLL12	0.181368	0.181368	10.3773	2.67621	0.00774052	0.0892013
GPR26	0.264754	0.264754	6.5473	2.67614	0.007742	0.0892013
COPG2	-0.222238	0.222238	8.08121	-2.67568	0.00775254	0.0892657
RGSL1	0.369927	0.369927	4.83777	2.67514	0.00776472	0.0892841
LIN7A	-0.255797	0.255797	7.25632	-2.67503	0.00776733	0.0892841
RBM5	0.233803	0.233803	11.7397	2.67495	0.007769	0.0892841
YPEL5	-0.153567	0.153567	12.0648	-2.67405	0.00778969	0.0894133
SEMA3G	0.299251	0.299251	7.29273	2.6737	0.00779765	0.0894133
G3BP2	-0.115261	0.115261	11.9293	-2.67365	0.0077988	0.0894133
FCGR2B	0.424621	0.424621	9.27606	2.67356	0.00780082	0.0894133
DNAJC8	-0.12519	0.12519	11.728	-2.67337	0.00780506	0.0894133
CGN	0.363523	0.363523	6.01887	2.67283	0.00781755	0.0894995
C18orf42	-0.388767	0.388767	4.28883	-2.6726	0.00782286	0.0895034
THUMPD2	0.15597	0.15597	9.34298	2.67214	0.00783337	0.0895668
LRP5	0.295022	0.295022	6.77658	2.67169	0.00784363	0.0896111
DAZL	-0.410138	0.410138	6.73487	-2.67148	0.00784844	0.0896111
BAG6	0.165485	0.165485	12.25	2.67114	0.00785637	0.0896111
CELF6	0.246413	0.246413	7.55202	2.6711	0.00785713	0.0896111
LRFN5	-0.456555	0.456555	4.88866	-2.6699	0.00788484	0.0898703
FRS3	0.225206	0.225206	7.79016	2.66937	0.00789719	0.0899541
ZPBP2	-0.609311	0.609311	5.89632	-2.6677	0.00793588	0.0903376
NFU1	-0.206557	0.206557	11.0578	-2.66726	0.0079459	0.0903947
TREML1	0.410419	0.410419	5.59826	2.66689	0.00795458	0.0904191
PPEF1	-0.377606	0.377606	5.48296	-2.66651	0.00796348	0.0904191
ITFG2	0.214661	0.214661	7.91305	2.66645	0.00796475	0.0904191
ME2	0.154727	0.154727	12.1706	2.66631	0.00796812	0.0904191
OSM	-0.399762	0.399762	6.34511	-2.66543	0.00798863	0.0905344
NXPH3	0.282477	0.282477	6.69347	2.66514	0.0079953	0.0905344
SERPINB1	-0.235557	0.235557	11.6676	-2.66507	0.00799701	0.0905344
THRSP	0.237192	0.237192	6.82099	2.66501	0.00799838	0.0905344
SSH2	0.194434	0.194434	9.57351	2.66407	0.00802047	0.0907075
OR7A17	0.42273	0.42273	4.58405	2.66393	0.00802374	0.0907075
PROM2	0.283114	0.283114	8.08891	2.66352	0.00803335	0.0907592
DOHH	0.204767	0.204767	8.35247	2.66151	0.00808064	0.0912363
LGALS3	-0.249903	0.249903	13.4411	-2.6608	0.00809746	0.0912715
CLDN12	-0.243918	0.243918	7.89543	-2.66078	0.00809798	0.0912715
NDEL1	0.134366	0.134366	10.0705	2.66064	0.0081011	0.0912715
SDR16C5	-0.572294	0.572294	5.75525	-2.66052	0.00810402	0.0912715
ASB12	0.226	0.226	5.12934	2.65977	0.00812187	0.0914154
STEAP1B	-0.429341	0.429341	7.28236	-2.65953	0.00812747	0.0914214
TMPO	-0.142148	0.142148	12.8651	-2.65892	0.00814194	0.091515
ADNP2	-0.184286	0.184286	10.1911	-2.65875	0.00814595	0.091515
SLC9A9	-0.188509	0.188509	9.60757	-2.65803	0.00816316	0.0916512
FLJ31306	0.203365	0.203365	10.4755	2.6565	0.00819951	0.0918144
CP	-0.397197	0.397197	8.84536	-2.65647	0.00820024	0.0918144
DYNLT3	-0.182899	0.182899	11.0973	-2.65637	0.00820269	0.0918144
NMD3	-0.171694	0.171694	12.3979	-2.65636	0.00820308	0.0918144
BTG3	-0.156421	0.156421	11.7331	-2.65592	0.00821362	0.0918144
CST1	-0.512719	0.512719	5.30713	-2.65582	0.00821578	0.0918144
DCAKD	0.17868	0.17868	8.25454	2.6557	0.00821872	0.0918144
GNRH2	-0.339209	0.339209	5.37955	-2.6557	0.00821888	0.0918144
CACUL1	-0.110224	0.110224	9.83369	-2.6554	0.00822589	0.0918144
NEK8	0.216747	0.216747	9.18747	2.65529	0.00822865	0.0918144
PTAFR	-0.220718	0.220718	11.1923	-2.65397	0.00826024	0.0921099
FEV	0.260207	0.260207	4.00611	2.65355	0.0082703	0.0921302
ZBTB39	0.165972	0.165972	7.99937	2.65347	0.00827229	0.0921302
PCED1A	0.226829	0.226829	9.20499	2.65289	0.00828623	0.0922284
RBPMS	-0.251837	0.251837	9.24994	-2.65266	0.00829176	0.092233
HSPB6	0.3324	0.3324	6.90031	2.65159	0.00831769	0.0924442
FILIP1L	-0.232364	0.232364	9.87385	-2.65135	0.00832358	0.0924442
LAMB1	-0.356456	0.356456	9.47815	-2.65117	0.00832788	0.0924442
ATG101	-0.111568	0.111568	10.1954	-2.65103	0.00833126	0.0924442
UBE2D4	0.157558	0.157558	10.1403	2.65027	0.00834988	0.0925937
ATP5J	-0.112516	0.112516	13.6403	-2.64963	0.00836522	0.0926358
AK090844	0.177528	0.177528	9.11456	2.6496	0.00836597	0.0926358
ATP13A2	0.324696	0.324696	8.36401	2.64948	0.0083691	0.0926358
FSD1L	-0.196564	0.196564	7.88924	-2.64917	0.00837657	0.0926616
LRR1	-0.204466	0.204466	11.2588	-2.64894	0.00838202	0.092665
OGFRL1	-0.256045	0.256045	10.8708	-2.64816	0.00840114	0.0927879
TCTA	0.142059	0.142059	9.65757	2.64807	0.00840343	0.0927879
TBCCD1	-0.149307	0.149307	9.18767	-2.64738	0.00842026	0.0929168
KIF5A	0.151782	0.151782	7.40595	2.64688	0.00843241	0.0929938
PRNT	0.397137	0.397137	5.4278	2.64641	0.00844396	0.0930495
SLC2A10	-0.458509	0.458509	6.9029	-2.64626	0.00844778	0.0930495
CMBL	0.274592	0.274592	11.8875	2.64548	0.008467	0.0931918
IDS	-0.185401	0.185401	11.8295	-2.64531	0.00847104	0.0931918
TBC1D22A	-0.146983	0.146983	11.305	-2.64498	0.00847914	0.093224
HOGA1	0.327437	0.327437	5.77966	2.64463	0.00848794	0.0932571
FAM135B	0.245014	0.245014	7.14188	2.64443	0.00849276	0.0932571
ZNF668	-0.294061	0.294061	6.92213	-2.64408	0.00850145	0.0932571
CCDC102B	-0.418744	0.418744	7.43276	-2.64369	0.00851098	0.0932571
UHRF1BP1L	-0.230188	0.230188	9.26231	-2.64368	0.00851127	0.0932571
CNGB3	0.291379	0.291379	5.93347	2.6436	0.00851321	0.0932571
MKKS	-0.20758	0.20758	10.7558	-2.6421	0.0085505	0.0936087
CEP70	0.229433	0.229433	7.87207	2.64185	0.00855653	0.0936179
AMOTL1	-0.256916	0.256916	8.75684	-2.64147	0.00856601	0.093635
ERP29	0.176449	0.176449	12.5848	2.64137	0.00856848	0.093635
PADI2	-0.367007	0.367007	8.81979	-2.64051	0.00859005	0.0938138
NT5DC1	-0.232227	0.232227	10.6811	-2.63973	0.00860951	0.0939205
IFIT3	0.322948	0.322948	9.94153	2.6397	0.00861025	0.0939205
COL18A1	-0.196203	0.196203	9.47285	-2.63838	0.00864331	0.0942241
SYNGR3	-0.400475	0.400475	8.80431	-2.63707	0.00867613	0.0944318
CDK5RAP1	0.131143	0.131143	9.77654	2.63706	0.00867637	0.0944318
EHMT2	0.275873	0.275873	9.05591	2.63699	0.00867809	0.0944318
NTM	0.361427	0.361427	5.2214	2.63655	0.00868909	0.0944945
CDKN1C	0.268643	0.268643	8.15965	2.63527	0.00872141	0.0947888
CYP26B1	-0.339319	0.339319	7.68656	-2.63426	0.00874709	0.0950072
AGL	-0.167114	0.167114	10.996	-2.63406	0.00875205	0.0950072
CLEC10A	0.338428	0.338428	8.55761	2.63377	0.00875952	0.095031
CNPPD1	0.159367	0.159367	10.5633	2.63351	0.00876589	0.095043
LENG8	0.465866	0.465866	9.37476	2.6319	0.00880709	0.0954268
SCAMP5	0.294954	0.294954	8.17782	2.63162	0.00881413	0.0954268
FBXL20	0.150997	0.150997	9.36164	2.6314	0.00881971	0.0954268
B4GALT4	-0.129424	0.129424	8.82699	-2.63129	0.00882248	0.0954268
LGALS1	-0.258662	0.258662	13.2214	-2.63075	0.00883635	0.0955195
TNFSF11	-0.438455	0.438455	7.58817	-2.63049	0.00884295	0.0955336
ABCC1	0.184861	0.184861	10.7615	2.62918	0.00887666	0.0958195
EMILIN3	0.324895	0.324895	5.85357	2.62904	0.00888006	0.0958195
RCHY1	-0.152075	0.152075	10.8305	-2.62765	0.00891582	0.0961479
SETD5	0.255713	0.255713	11.3862	2.62733	0.00892418	0.0961805
CARD11	0.31083	0.31083	10.0257	2.62691	0.00893508	0.0961866
NDUFB11	-0.138353	0.138353	12.5934	-2.62689	0.00893543	0.0961866
CAMSAP2	-0.230372	0.230372	8.80976	-2.62631	0.00895055	0.096282
BHLHE40	-0.256891	0.256891	11.4892	-2.62614	0.00895497	0.096282
C1QTNF3	0.295254	0.295254	7.17001	2.6259	0.00896112	0.0962906
MAGEE1	-0.20701	0.20701	8.0025	-2.62544	0.00897307	0.0963616
TIAM1	-0.296226	0.296226	9.76527	-2.62434	0.00900159	0.0966102
VASP	-0.230383	0.230383	10.625	-2.62402	0.00900995	0.0966425
SLC39A10	0.186282	0.186282	9.4354	2.62337	0.00902685	0.0967661
SLC12A9	0.172296	0.172296	8.81812	2.6226	0.00904683	0.0969227
NCSTN	0.173593	0.173593	10.0178	2.62175	0.0090692	0.0969833
PRPSAP2	-0.243056	0.243056	11.7752	-2.62168	0.00907087	0.0969833
GJB6	-0.563718	0.563718	3.15047	-2.62133	0.00908006	0.0969833
RPA4	0.362835	0.362835	6.01128	2.62097	0.00908943	0.0969833
SLC25A42	0.237146	0.237146	7.78057	2.62088	0.00909199	0.0969833
ZNF600	0.202806	0.202806	9.84903	2.62078	0.00909454	0.0969833
XKR6	0.210588	0.210588	7.54619	2.62066	0.00909755	0.0969833
KLHL21	0.40287	0.40287	8.5145	2.62059	0.0090995	0.0969833
AVIL	0.194541	0.194541	8.49247	2.62054	0.00910093	0.0969833
OSTM1	-0.228717	0.228717	10.3126	-2.61973	0.00912207	0.0971511
ANKFY1	0.149983	0.149983	10.2452	2.61891	0.00914363	0.0973232
SMIM3	-0.217253	0.217253	9.49837	-2.61855	0.00915315	0.097367
MIDN	-0.183712	0.183712	9.81161	-2.61822	0.00916182	0.0973924
KRTAP5-8	0.119372	0.119372	4.30606	2.61805	0.00916635	0.0973924
TNFRSF13C	-0.344656	0.344656	7.9692	-2.61782	0.00917238	0.0973991
PDS5B	-0.133638	0.133638	10.9035	-2.61691	0.00919656	0.0975983
ATP8B1	0.2893	0.2893	9.30804	2.61603	0.00921979	0.0977546
FASTKD1	0.137359	0.137359	10.7876	2.61595	0.00922213	0.0977546
SLC30A9	-0.128278	0.128278	10.8905	-2.61564	0.00923012	0.0977818
POT1	-0.173842	0.173842	10.4677	-2.61461	0.00925776	0.0980169
RRN3P1	0.285797	0.285797	9.29291	2.61375	0.00928055	0.0981984
B3GALT6	0.170471	0.170471	9.63905	2.61356	0.00928579	0.0981984
ASIC1	0.30602	0.30602	6.15578	2.61224	0.00932106	0.0984856
LCMT1	-0.111517	0.111517	10.3657	-2.61176	0.00933395	0.0984856
YY1AP1	0.110294	0.110294	11.1985	2.61163	0.00933736	0.0984856
OTUD3	0.311291	0.311291	7.74777	2.61151	0.00934063	0.0984856
SLC46A1	0.164864	0.164864	8.14577	2.61137	0.0093443	0.0984856
MBD1	0.122868	0.122868	11.2815	2.61132	0.00934575	0.0984856
LOXL2	-0.349791	0.349791	10.657	-2.61032	0.0093727	0.0985302
HNRNPLL	-0.300054	0.300054	10.2582	-2.61031	0.00937293	0.0985302
JRK	0.134396	0.134396	9.34031	2.61026	0.00937434	0.0985302
CCRL2	-0.32416	0.32416	8.48521	-2.61023	0.00937497	0.0985302
PANK4	0.131815	0.131815	9.53073	2.61015	0.00937732	0.0985302
LRRC28	-0.132434	0.132434	9.09139	-2.60957	0.00939293	0.0985978
MYLK	-0.296085	0.296085	10.71	-2.6095	0.0093947	0.0985978
SULT1C4	0.393008	0.393008	5.14542	2.60896	0.00940937	0.098637
ZSCAN9	0.24811	0.24811	8.13226	2.60896	0.00940938	0.098637
DNASE1L2	0.348505	0.348505	5.4319	2.60803	0.00943463	0.0988435
SLC23A3	0.299339	0.299339	7.70982	2.60783	0.00944004	0.0988435
P2RY1	0.32017	0.32017	5.6838	2.60746	0.00944992	0.0988656
SYCE3	-0.451294	0.451294	5.21559	-2.6073	0.00945427	0.0988656
CYP4F22	-0.374776	0.374776	5.11684	-2.60714	0.00945862	0.0988656
ZNF665	0.156414	0.156414	9.5337	2.60654	0.00947505	0.0989799
ALPK2	-0.354276	0.354276	7.53834	-2.6061	0.00948711	0.0990485
C6orf163	0.199901	0.199901	6.78133	2.60562	0.00950007	0.0991264
LYRM2	-0.317249	0.317249	10.046	-2.60514	0.00951314	0.0991724
SOCS4	-0.138931	0.138931	10.6243	-2.60466	0.00952637	0.0991724
UCHL5	-0.175656	0.175656	10.8215	-2.60463	0.00952704	0.0991724
CDH3	-0.452527	0.452527	4.86749	-2.6046	0.00952792	0.0991724
HIATL1	-0.104667	0.104667	11.3791	-2.60445	0.009532	0.0991724
CUTA	0.150806	0.150806	12.6527	2.60345	0.00955953	0.0994015
ZNF337	0.136141	0.136141	9.24845	2.60307	0.00956981	0.099451
NCK1	-0.165824	0.165824	11.2887	-2.60234	0.00958995	0.0996029
HCCS	-0.16149	0.16149	10.3458	-2.60207	0.00959744	0.0996232
HOXB9	0.17843	0.17843	7.05419	2.60147	0.00961379	0.0997354
GNA15	-0.226967	0.226967	8.72766	-2.6011	0.00962411	0.099785
SYNC	-0.300924	0.300924	6.94623	-2.60027	0.00964706	0.099846
PDE9A	-0.507527	0.507527	6.83006	-2.59999	0.0096547	0.099846
BRAT1	0.271823	0.271823	9.3464	2.59958	0.00966621	0.099846
ZNF767P	0.244982	0.244982	8.97522	2.59953	0.00966752	0.099846
ITM2B	-0.197399	0.197399	13.98	-2.59942	0.00967064	0.099846
TPI1	-0.140746	0.140746	13.952	-2.59933	0.00967314	0.099846
B4GALT2	0.210751	0.210751	8.1704	2.59925	0.00967513	0.099846
CD109	-0.271828	0.271828	8.03371	-2.59902	0.00968164	0.099846
FLJ37035	-0.317864	0.317864	5.64235	-2.59902	0.00968169	0.099846
CHCHD4	0.17223	0.17223	10.0837	2.59888	0.00968539	0.099846
IL1RAPL2	0.312239	0.312239	6.3667	2.59843	0.00969813	0.0999202
GNPTAB	-0.183727	0.183727	11.5269	-2.59817	0.00970534	0.0999373
LOX	-0.459244	0.459244	8.16569	-2.59787	0.00971352	0.0999632
ZNF343	0.157121	0.157121	8.35203	2.59768	0.00971895	0.0999632
KIN	-0.178315	0.178315	9.9164	-2.59733	0.00972866	0.0999695
ZNF37BP	0.150929	0.150929	7.61513	2.59726	0.00973066	0.0999695
B3GNT5	-0.28784	0.28784	7.84673	-2.59687	0.00974138	0.100023
PPARGC1B	0.185592	0.185592	8.58583	2.59588	0.00976921	0.100251
NOVA2	0.213564	0.213564	7.23032	2.59492	0.00979587	0.100468
GRTP1	-0.437218	0.437218	5.11351	-2.59439	0.00981076	0.100519
C11orf31	-0.116195	0.116195	13.6693	-2.59435	0.00981206	0.100519
HIGD1B	-0.378647	0.378647	4.83173	-2.59297	0.00985067	0.100857
GLTSCR1	0.221505	0.221505	8.60259	2.59242	0.00986635	0.100916
CFH	-0.293803	0.293803	8.86834	-2.59237	0.00986761	0.100916
SERPINA12	0.395394	0.395394	5.70422	2.59195	0.00987949	0.10098
UTP18	-0.105338	0.105338	12.081	-2.59151	0.00989194	0.10105
ATP7B	0.297941	0.297941	6.51972	2.59123	0.00990002	0.101076
BCL6	-0.270413	0.270413	12.7308	-2.59053	0.00991989	0.101221
BBIP1	0.193275	0.193275	11.1931	2.59007	0.00993294	0.101297
FAM53A	0.311959	0.311959	6.11093	2.58951	0.00994871	0.101383
F12	0.431343	0.431343	6.38559	2.58937	0.00995267	0.101383
STK36	0.218209	0.218209	8.64818	2.58898	0.00996387	0.10144
LEPREL4	-0.434784	0.434784	6.48295	-2.58855	0.00997615	0.101508
WBP11	-0.103674	0.103674	11.8424	-2.58819	0.00998629	0.101554
FAM98C	0.137962	0.137962	8.76332	2.58722	0.0100139	0.101691
SC5D	-0.250239	0.250239	10.3081	-2.58722	0.010014	0.101691
INSC	0.429981	0.429981	4.02908	2.58706	0.0100185	0.101691
EDNRA	-0.293832	0.293832	8.63794	-2.58693	0.0100224	0.101691
RREB1	0.172596	0.172596	10.8441	2.58645	0.0100359	0.101771
GSTM4	0.191107	0.191107	8.12363	2.58588	0.0100525	0.101882
NUP37	-0.171265	0.171265	11.61	-2.58535	0.0100676	0.101978
SPAG16	-0.242361	0.242361	9.06689	-2.58496	0.0100789	0.102035
DMTF1	0.155184	0.155184	10.9125	2.58432	0.0100971	0.102079
CRNDE	-0.608075	0.608075	8.66407	-2.58422	0.0101001	0.102079
PTPN11	-0.125616	0.125616	12.5004	-2.58421	0.0101003	0.102079
COL4A4	-0.298198	0.298198	8.36585	-2.58387	0.0101103	0.102123
ARL1	-0.154361	0.154361	10.8055	-2.58331	0.0101265	0.102152
TENM2	-0.482618	0.482618	4.51663	-2.5832	0.0101297	0.102152
FMNL3	-0.232863	0.232863	8.84174	-2.58318	0.0101302	0.102152
PUS10	-0.257463	0.257463	8.97929	-2.58229	0.0101559	0.102355
PRELID2	-0.184897	0.184897	7.66741	-2.58195	0.0101657	0.102396
RPLP1	0.0369051	0.0369051	15.7744	2.58171	0.0101727	0.102409
ANGPT2	-0.234853	0.234853	7.51008	-2.58092	0.0101957	0.102555
DPYD	-0.307014	0.307014	11.1758	-2.58082	0.0101986	0.102555
SLC3A1	-0.26963	0.26963	6.5073	-2.58018	0.0102172	0.102668
DCAF7	0.187187	0.187187	11.7274	2.58004	0.0102212	0.102668
SNORA71A	0.307598	0.307598	5.46035	2.57942	0.0102391	0.102766
KDELR3	-0.278229	0.278229	8.73126	-2.57919	0.0102459	0.102766
ZNF224	0.143063	0.143063	8.54469	2.57912	0.0102481	0.102766
BTN2A1	0.165707	0.165707	10.0266	2.57836	0.0102702	0.10293
CLUHP3	0.21006	0.21006	8.85304	2.57801	0.0102804	0.102976
SNX7	-0.367969	0.367969	8.07017	-2.57755	0.0102939	0.103002
KCNJ2	0.34292	0.34292	8.7504	2.57753	0.0102945	0.103002
IL25	-0.324273	0.324273	4.87262	-2.57702	0.0103094	0.103094
GIGYF1	0.307185	0.307185	8.51301	2.57672	0.0103184	0.103126
FRY	-0.317651	0.317651	8.27512	-2.57486	0.010373	0.103615
BACH1	-0.17333	0.17333	10.1614	-2.57371	0.0104071	0.103883
RXRB	0.16665	0.16665	10.0272	2.57356	0.0104114	0.103883
IDUA	0.210968	0.210968	8.70174	2.57275	0.0104354	0.104001
AX747630	-0.462956	0.462956	3.62277	-2.57268	0.0104374	0.104001
PLIN2	-0.233134	0.233134	11.462	-2.57251	0.0104427	0.104001
POU2F1	0.1974	0.1974	9.42981	2.57238	0.0104463	0.104001
CPSF3L	0.135333	0.135333	10.0735	2.572	0.0104577	0.104016
ARFGAP1	0.191908	0.191908	9.48946	2.57195	0.0104593	0.104016
SLCO3A1	-0.191734	0.191734	8.77442	-2.57131	0.0104783	0.104147
MGC70870	-0.431267	0.431267	9.61275	-2.5709	0.0104906	0.104168
SLTM	0.143405	0.143405	11.3935	2.57085	0.010492	0.104168
CLDN1	-0.278729	0.278729	7.40176	-2.57016	0.0105126	0.104315
NHP2L1	0.164021	0.164021	10.3234	2.56886	0.0105514	0.104643
ZNF876P	-0.529017	0.529017	3.2695	-2.56841	0.0105651	0.104686
LGALS13	-0.338039	0.338039	5.21358	-2.56833	0.0105673	0.104686
TNNI3	0.334109	0.334109	5.87234	2.56808	0.0105749	0.104703
PWP2	0.185212	0.185212	9.55739	2.56748	0.0105928	0.104755
WSB2	-0.170883	0.170883	11.8589	-2.56742	0.0105948	0.104755
CDC73	-0.140904	0.140904	10.5485	-2.56732	0.0105975	0.104755
PHF7	0.148719	0.148719	7.63281	2.56708	0.010605	0.10477
TBC1D17	0.36482	0.36482	7.64329	2.56506	0.010666	0.105273
NAA30	-0.107575	0.107575	10.0635	-2.56501	0.0106675	0.105273
ZSCAN22	0.146915	0.146915	7.98613	2.56447	0.0106837	0.105359
OVGP1	0.267802	0.267802	7.68189	2.56428	0.0106895	0.105359
C15orf37	-0.159669	0.159669	8.50058	-2.56414	0.0106938	0.105359
HBD	0.483441	0.483441	5.69235	2.56368	0.0107077	0.105392
CITED4	-0.287326	0.287326	6.47461	-2.56364	0.0107088	0.105392
MYO3B	-0.386512	0.386512	5.80972	-2.56341	0.0107158	0.105404
PVALB	-0.408235	0.408235	5.30069	-2.56318	0.0107229	0.105416
PCNA	-0.147817	0.147817	13.2174	-2.56247	0.0107445	0.105441
RBM25	0.130941	0.130941	11.8486	2.56243	0.0107456	0.105441
LAIR2	-0.340241	0.340241	9.03478	-2.56205	0.0107573	0.105441
EXOSC6	0.129394	0.129394	10.1666	2.56191	0.0107614	0.105441
ZFYVE27	0.205623	0.205623	9.19189	2.5619	0.0107618	0.105441
HHIPL2	0.312261	0.312261	6.43383	2.56182	0.0107644	0.105441
TTLL9	0.291359	0.291359	6.47902	2.56175	0.0107665	0.105441
STX17	0.110916	0.110916	9.59973	2.5608	0.0107954	0.105641
NFATC3	0.143662	0.143662	10.2821	2.5607	0.0107986	0.105641
FAM198B	-0.343099	0.343099	10.4412	-2.5604	0.0108077	0.105672
ECI1	0.168107	0.168107	9.52464	2.56004	0.0108188	0.105684
FBXO36	-0.335545	0.335545	5.52195	-2.55998	0.0108206	0.105684
OLA1	-0.125115	0.125115	13.079	-2.55963	0.0108311	0.105701
FKBP10	-0.463631	0.463631	5.94634	-2.55954	0.0108341	0.105701
IGBP1	-0.158991	0.158991	11.4762	-2.5592	0.0108443	0.105712
GET4	0.203952	0.203952	9.02283	2.55912	0.0108469	0.105712
RAB12	0.2256	0.2256	9.75129	2.55849	0.0108664	0.105845
POLG	0.17821	0.17821	9.87333	2.55786	0.0108858	0.105976
ADIPOQ	0.518046	0.518046	5.8604	2.55755	0.0108951	0.106009
CA2	-0.418649	0.418649	8.54248	-2.55704	0.0109108	0.106105
MECOM	-0.291379	0.291379	7.34183	-2.55596	0.0109444	0.106374
CREB3L1	-0.346979	0.346979	7.35145	-2.55577	0.0109502	0.106374
RHBDF1	-0.25176	0.25176	7.49006	-2.55524	0.0109666	0.106445
RRN3P3	0.377712	0.377712	5.99873	2.55513	0.0109702	0.106445
TMOD2	-0.338312	0.338312	7.9155	-2.55488	0.0109777	0.106445
PTPRO	0.216193	0.216193	13.5089	2.55477	0.0109812	0.106445
MROH1	0.168703	0.168703	8.93843	2.5541	0.011002	0.106515
DUSP6	-0.291307	0.291307	10.8663	-2.55405	0.0110037	0.106515
C12orf76	0.138906	0.138906	9.00109	2.55397	0.0110061	0.106515
GSTM1	0.255546	0.255546	9.31182	2.55283	0.0110415	0.1068
SRSF8	0.101228	0.101228	11.3187	2.55225	0.0110597	0.106916
MGEA5	0.225164	0.225164	11.647	2.55207	0.0110654	0.106916
MICALCL	-0.336674	0.336674	3.82545	-2.55156	0.0110813	0.106958
RTKN	-0.371955	0.371955	6.43774	-2.55155	0.0110816	0.106958
CMTM5	0.386658	0.386658	5.90027	2.55111	0.0110955	0.106964
TRIB2	0.357942	0.357942	9.77845	2.55108	0.0110965	0.106964
KIAA0020	0.16299	0.16299	10.6806	2.55096	0.0111	0.106964
SHC4	-0.284949	0.284949	6.12851	-2.55045	0.0111162	0.107062
ZNF384	0.202291	0.202291	10.2568	2.54969	0.01114	0.107188
SERPINE1	-0.351335	0.351335	8.6977	-2.54965	0.0111412	0.107188
UGP2	-0.128353	0.128353	12.5116	-2.54901	0.0111612	0.107324
NMUR2	0.375078	0.375078	6.40854	2.54822	0.0111862	0.107507
SMTNL1	-0.346712	0.346712	5.40151	-2.54754	0.0112078	0.107657
PDE6D	-0.16704	0.16704	10.3457	-2.54735	0.0112138	0.107658
MMP8	0.352549	0.352549	5.70755	2.54656	0.0112389	0.107801
GPX4	-0.130931	0.130931	13.0408	-2.5465	0.0112407	0.107801
PLAT	-0.321161	0.321161	7.63281	-2.54602	0.0112558	0.107842
SKP1	-0.0946381	0.0946381	14.5041	-2.54586	0.0112609	0.107842
CAPN6	0.358091	0.358091	5.25141	2.5458	0.011263	0.107842
NUP210P1	0.355609	0.355609	5.9882	2.54514	0.0112837	0.107969
CCDC66	0.134479	0.134479	8.60816	2.545	0.0112882	0.107969
SNHG4	0.332449	0.332449	6.17849	2.54441	0.0113071	0.108036
DHX35	0.19645	0.19645	7.58574	2.54425	0.011312	0.108036
SNAPC1	-0.298033	0.298033	10.0752	-2.54392	0.0113227	0.108036
FAN1	0.180598	0.180598	9.0611	2.54381	0.0113261	0.108036
MAGEA10	0.185016	0.185016	3.57378	2.54381	0.0113263	0.108036
MMP20	-0.668481	0.668481	4.20122	-2.54354	0.0113349	0.108036
OPTN	-0.152321	0.152321	10.9636	-2.54347	0.0113372	0.108036
SCUBE2	0.369554	0.369554	5.9492	2.54264	0.0113637	0.108135
SEMA7A	-0.271427	0.271427	9.00365	-2.54257	0.011366	0.108135
HSF1	0.222894	0.222894	9.22648	2.54252	0.0113673	0.108135
SDCCAG3	0.179118	0.179118	9.62132	2.54239	0.0113716	0.108135
NMNAT1	-0.129449	0.129449	7.82625	-2.5413	0.0114066	0.108367
DAPL1	-0.538917	0.538917	6.20998	-2.54126	0.011408	0.108367
DEFB126	-0.328185	0.328185	5.08027	-2.54104	0.011415	0.108376
CDC42EP1	-0.273905	0.273905	7.13143	-2.54059	0.0114294	0.108411
TESK1	0.189221	0.189221	9.27407	2.54055	0.0114307	0.108411
HAPLN2	0.302893	0.302893	4.65703	2.53982	0.0114543	0.10857
PIGS	0.306455	0.306455	9.48366	2.53966	0.0114595	0.10857
GRIK1	-0.242708	0.242708	6.15677	-2.53876	0.0114884	0.10874
OSTF1	-0.152256	0.152256	9.77226	-2.53873	0.0114895	0.10874
ZSWIM8	0.218357	0.218357	9.99169	2.53817	0.0115074	0.108852
RASSF1	0.149825	0.149825	9.53809	2.53751	0.0115289	0.108944
SNHG17	0.222095	0.222095	10.518	2.5375	0.0115292	0.108944
ENGASE	0.169215	0.169215	9.82945	2.53676	0.0115533	0.109064
FAM71F2	0.381801	0.381801	4.54793	2.53651	0.0115614	0.109064
PVRIG	0.237075	0.237075	11.2708	2.53641	0.0115646	0.109064
C4orf29	0.124741	0.124741	9.33801	2.53619	0.0115717	0.109064
ATP2B1	-0.212144	0.212144	11.1171	-2.536	0.0115779	0.109064
SMCO3	0.30528	0.30528	5.79557	2.53599	0.0115782	0.109064
COL12A1	-0.475641	0.475641	9.60916	-2.53566	0.0115892	0.109075
DEFB124	0.289572	0.289572	6.41077	2.53558	0.0115915	0.109075
PPA1	-0.157896	0.157896	14.0793	-2.53536	0.0115988	0.109087
TAF9B	-0.160727	0.160727	9.78368	-2.53477	0.0116181	0.109211
RAB28	-0.163296	0.163296	10.576	-2.53444	0.0116288	0.109255
SAPCD2	0.234817	0.234817	8.95968	2.53398	0.0116438	0.109339
RABGAP1	0.151364	0.151364	11.3766	2.53307	0.0116736	0.109561
SURF1	-0.170628	0.170628	11.785	-2.53261	0.0116886	0.109645
ZNF740	0.203271	0.203271	8.24506	2.53234	0.0116977	0.109674
POGK	0.188525	0.188525	10.4117	2.53215	0.0117038	0.109674
GSN	-0.235089	0.235089	11.5065	-2.53188	0.0117128	0.109701
ARMCX3	-0.167741	0.167741	11.0488	-2.53147	0.0117261	0.109769
KRTAP4-9	0.261171	0.261171	6.25919	2.53116	0.0117364	0.109801
ALG10	-0.234042	0.234042	7.67465	-2.531	0.0117417	0.109801
SMDT1	-0.146006	0.146006	12.9119	-2.53047	0.0117592	0.109907
CLK3	0.123215	0.123215	9.75563	2.52995	0.0117763	0.109989
E2F8	-0.252911	0.252911	9.7897	-2.52983	0.0117802	0.109989
LETMD1	0.175801	0.175801	11.0522	2.52894	0.0118097	0.110208
PAG1	-0.317683	0.317683	11.349	-2.52843	0.0118268	0.110263
AEBP1	-0.399823	0.399823	9.83273	-2.52822	0.0118337	0.110263
ACACB	0.166661	0.166661	9.0909	2.52805	0.0118394	0.110263
PFDN1	-0.13123	0.13123	10.2725	-2.52788	0.0118449	0.110263
GAS2L1	-0.24886	0.24886	8.43602	-2.52767	0.0118518	0.110263
TAF1B	-0.328667	0.328667	9.09812	-2.52766	0.0118524	0.110263
ILVBL	0.113746	0.113746	9.67042	2.52736	0.0118621	0.110297
PSMA3	-0.123086	0.123086	13.1175	-2.52713	0.0118698	0.110311
ELAC2	0.143659	0.143659	9.99591	2.52634	0.0118961	0.110499
ASS1	-0.199556	0.199556	9.266	-2.52615	0.0119026	0.110502
SGPL1	-0.126996	0.126996	11.2829	-2.52439	0.0119615	0.110992
DOCK6	0.191442	0.191442	8.26667	2.52418	0.0119683	0.110997
SIGLEC6	0.186043	0.186043	7.61737	2.52349	0.0119914	0.111155
SMAD7	-0.265605	0.265605	8.79806	-2.5231	0.0120045	0.111219
CNRIP1	-0.306329	0.306329	8.68112	-2.52271	0.0120176	0.111283
CYBRD1	-0.287421	0.287421	10.2843	-2.52244	0.0120268	0.111284
MCOLN1	0.256195	0.256195	8.49863	2.52234	0.0120301	0.111284
EFNA1	-0.395367	0.395367	7.12107	-2.52206	0.0120395	0.111304
MEGF8	0.210574	0.210574	8.14936	2.52191	0.0120446	0.111304
SLC6A18	0.366969	0.366969	4.93431	2.52159	0.0120554	0.111347
SPTY2D1	-0.14658	0.14658	9.80431	-2.52039	0.0120961	0.111666
TMCO6	0.166109	0.166109	9.25058	2.51921	0.012136	0.111977
MIEF1	0.130455	0.130455	10.8477	2.51811	0.0121732	0.112099
IKZF4	-0.127415	0.127415	8.37866	-2.51809	0.012174	0.112099
VPS37A	-0.148004	0.148004	9.65038	-2.51806	0.0121751	0.112099
PARP3	0.260956	0.260956	8.376	2.51787	0.0121816	0.112099
STXBP6	-0.462665	0.462665	7.65254	-2.51785	0.0121822	0.112099
CDK6	-0.25595	0.25595	11.0393	-2.51759	0.0121911	0.112099
SUV420H1	0.123661	0.123661	10.3241	2.51754	0.0121927	0.112099
C4orf47	-0.349119	0.349119	5.16775	-2.51717	0.0122056	0.112159
SPP1	-0.521254	0.521254	10.5235	-2.51602	0.0122446	0.112415
FAM104A	-0.104856	0.104856	10.7065	-2.51597	0.0122466	0.112415
HNRNPA3	0.147681	0.147681	11.9892	2.5158	0.0122521	0.112415
MGLL	0.221945	0.221945	10.9673	2.51371	0.0123241	0.112974
OSBPL7	0.142451	0.142451	9.12956	2.51366	0.0123255	0.112974
OR51M1	0.34864	0.34864	5.44733	2.51279	0.0123555	0.11319
ROR1	-0.262404	0.262404	7.23749	-2.51261	0.0123617	0.11319
DUSP16	-0.257242	0.257242	8.40355	-2.5122	0.0123761	0.113243
SLC43A1	0.213001	0.213001	9.09855	2.51208	0.0123801	0.113243
ISG20L2	0.130834	0.130834	10.6436	2.51178	0.0123905	0.113256
TNFSF13B	-0.31814	0.31814	12.0637	-2.51168	0.0123941	0.113256
N4BP2L2-IT2	0.332139	0.332139	5.82208	2.51132	0.0124065	0.113313
MPL	0.275454	0.275454	4.88352	2.5103	0.0124417	0.11353
TMEM14A	-0.23201	0.23201	11.2406	-2.51027	0.0124429	0.11353
PRKG1	-0.245366	0.245366	7.2932	-2.50983	0.0124581	0.113611
PITPNB	0.0911742	0.0911742	12.0965	2.50882	0.0124931	0.113872
FLJ36848	-0.424077	0.424077	5.28303	-2.50838	0.0125085	0.11389
DHRS1	0.208304	0.208304	9.54096	2.50825	0.0125131	0.11389
UBL3	-0.202578	0.202578	10.663	-2.50807	0.0125194	0.11389
TMEM176B	-0.237866	0.237866	12.154	-2.50804	0.0125203	0.11389
FBRSL1	0.232	0.232	10.039	2.50742	0.0125422	0.113956
LYPLAL1	-0.198188	0.198188	11.5869	-2.5072	0.0125497	0.113956
COL11A2	0.190087	0.190087	7.95025	2.50714	0.0125517	0.113956
CNTLN	-0.238582	0.238582	7.03308	-2.50711	0.0125528	0.113956
THBD	-0.286479	0.286479	8.9902	-2.50672	0.0125667	0.114024
DENND4B	0.208008	0.208008	11.2953	2.50612	0.0125875	0.114101
PAGE5	-0.279267	0.279267	3.26325	-2.50611	0.0125879	0.114101
HDHD1	-0.203057	0.203057	10.584	-2.50586	0.0125966	0.114123
GPR126	0.215302	0.215302	6.4677	2.50533	0.0126154	0.114236
SYNRG	0.130982	0.130982	11.112	2.50394	0.0126641	0.11462
FAM222B	0.130875	0.130875	9.63746	2.50358	0.0126768	0.114677
HAS1	-0.371854	0.371854	5.711	-2.50321	0.01269	0.114706
AK021977	0.319522	0.319522	7.0351	2.50313	0.0126928	0.114706
PPP3CC	0.163682	0.163682	9.62602	2.50269	0.0127084	0.114786
MAPRE3	-0.237772	0.237772	6.63707	-2.50252	0.0127143	0.114786
NUMA1	0.200637	0.200637	10.3794	2.50158	0.0127476	0.115028
MAN1B1	0.103253	0.103253	9.55538	2.50082	0.0127745	0.115213
C7orf71	-0.351911	0.351911	5.24351	-2.49984	0.0128094	0.115414
[truncated: 16,021 more rows]
